# Supplementary material for: A Multi-Pronged Computational Pipeline for Prioritizing Drug Target Strategies for Latent Tuberculosis
Source: Front Chem. 2020 Dec 14;8:593497. doi: 10.3389/fchem.2020.593497 (PMC7767875; doi:10.3389/fchem.2020.593497)
Supplement: Supplementary file 2 [file Table_1.XLSX]

## Sheet: S1- MtbPPIN Interactions
Source	Target	Direction
Rv0334	Rv3464	Directed
Rv0334	Rv3468c	Directed
Rv0334	Rv3784	Directed
Rv0337c	Rv2780	Directed
Rv0357c	Rv0777	Directed
Rv1658	Rv1659	Directed
Rv2201	Rv1658	Directed
Rv2201	Rv0357c	Directed
Rv2201	Rv1595	Directed
Rv2201	Rv1380	Directed
Rv2201	Rv1538c	Directed
Rv1538c	Rv1595	Directed
Rv1538c	Rv2201	Directed
Rv1538c	Rv1658	Directed
Rv1538c	Rv0357c	Directed
Rv1538c	Rv1380	Directed
Rv2589	Rv0234c	Directed
Rv2589	Rv1731	Directed
Rv3432c	Rv2589	Directed
Rv2476c	Rv3432c	Directed
Rv2476c	Rv1878	Directed
Rv2476c	Rv2220	Directed
Rv2476c	Rv2222c	Directed
Rv2476c	Rv2860c	Directed
Rv2476c	Rv1187	Directed
Rv3858c	Rv2476c	Directed
Rv3858c	Rv3432c	Directed
Rv3859c	Rv2476c	Directed
Rv3859c	Rv3432c	Directed
Rv3858c	Rv1878	Directed
Rv3858c	Rv2220	Directed
Rv3858c	Rv2222c	Directed
Rv3858c	Rv2860c	Directed
Rv3859c	Rv1878	Directed
Rv3859c	Rv2220	Directed
Rv3859c	Rv2222c	Directed
Rv3859c	Rv2860c	Directed
Rv1187	Rv3432c	Directed
Rv1187	Rv2476c	Directed
Rv1187	Rv1878	Directed
Rv1187	Rv2220	Directed
Rv1187	Rv2222c	Directed
Rv1187	Rv2860c	Directed
Rv1878	Rv3436c	Directed
Rv2220	Rv3436c	Directed
Rv2222c	Rv3436c	Directed
Rv2860c	Rv3436c	Directed
Rv1878	Rv0808	Directed
Rv2220	Rv0808	Directed
Rv2222c	Rv0808	Directed
Rv2860c	Rv0808	Directed
Rv1878	Rv1383	Directed
Rv2220	Rv1383	Directed
Rv2222c	Rv1383	Directed
Rv2860c	Rv1383	Directed
Rv1878	Rv1384	Directed
Rv2220	Rv1384	Directed
Rv2222c	Rv1384	Directed
Rv2860c	Rv1384	Directed
Rv1007c	Rv1406	Directed
Rv1018c	Rv1315	Directed
Rv3332	Rv3441c	Directed
Rv3436c	Rv3441c	Directed
Rv3441c	Rv1018c	Directed
Rv0946c	Rv3436c	Directed
Rv3255c	Rv3436c	Directed
Rv0946c	Rv3255c	Directed
Rv3255c	Rv0946c	Directed
Rv1315	Rv0482	Directed
Rv0946c	Rv3068c	Directed
Rv0650	Rv0946c	Directed
Rv2702	Rv0946c	Directed
Rv3068c	Rv0946c	Directed
Rv3068c	Rv0993	Directed
Rv0993	Rv3068c	Directed
Rv0993	Rv0322	Directed
Rv0501	Rv0322	Directed
Rv0806c	Rv0322	Directed
Rv3634c	Rv0322	Directed
Rv0993	Rv0501	Directed
Rv0993	Rv0806c	Directed
Rv0993	Rv3634c	Directed
Rv0501	Rv0993	Directed
Rv0806c	Rv0993	Directed
Rv3634c	Rv0993	Directed
Rv3255c	Rv3257c	Directed
Rv3255c	Rv3308	Directed
Rv3257c	Rv3264c	Directed
Rv3308	Rv3264c	Directed
Rv3257c	Rv3255c	Directed
Rv3308	Rv3255c	Directed
Rv3264c	Rv3257c	Directed
Rv3264c	Rv3308	Directed
Rv3264c	Rv1511	Directed
Rv1511	Rv1512	Directed
Rv1511	Rv0112	Directed
Rv1512	Rv0112	Directed
Rv0650	Rv3068c	Directed
Rv2702	Rv3068c	Directed
Rv3068c	Rv1213	Directed
Rv1213	Rv3068c	Directed
Rv0501	Rv3809c	Directed
Rv0806c	Rv3809c	Directed
Rv3634c	Rv3809c	Directed
Rv3809c	Rv0501	Directed
Rv3809c	Rv0806c	Directed
Rv3809c	Rv3634c	Directed
Rv1302	Rv3265c	Directed
Rv3170	Rv0147	Directed
Rv3170	Rv0223c	Directed
Rv3170	Rv0768	Directed
Rv3170	Rv2858c	Directed
Rv3170	Rv3293	Directed
Rv1187	Rv2427c	Directed
Rv2439c	Rv2427c	Directed
Rv1187	Rv2439c	Directed
Rv1188	Rv1187	Directed
Rv0500	Rv1187	Directed
Rv0840c	Rv1188	Directed
Rv0840c	Rv0500	Directed
Rv0500	Rv1188	Directed
Rv0337c	Rv0428c	Directed
Rv0337c	Rv1653	Directed
Rv0337c	Rv2747	Directed
Rv0337c	Rv2476c	Directed
Rv0428c	Rv1654	Directed
Rv1653	Rv1654	Directed
Rv2747	Rv1654	Directed
Rv1654	Rv1652	Directed
Rv1652	Rv1655	Directed
Rv1655	Rv1653	Directed
Rv1653	Rv1656	Directed
Rv1656	Rv1658	Directed
Rv1656	Rv1001	Directed
Rv1659	Rv1001	Directed
Rv1001	Rv1658	Directed
Rv3536c	Rv3469c	Directed
Rv3536c	Rv3534c	Directed
Rv0222	Rv0468	Directed
Rv0456c	Rv0468	Directed
Rv0632c	Rv0468	Directed
Rv0673	Rv0468	Directed
Rv0675	Rv0468	Directed
Rv0860	Rv0468	Directed
Rv0905	Rv0468	Directed
Rv0971c	Rv0468	Directed
Rv1070c	Rv0468	Directed
Rv1071c	Rv0468	Directed
Rv1141c	Rv0468	Directed
Rv1142c	Rv0468	Directed
Rv1472	Rv0468	Directed
Rv1935c	Rv0468	Directed
Rv2486	Rv0468	Directed
Rv2679	Rv0468	Directed
Rv2831	Rv0468	Directed
Rv3039c	Rv0468	Directed
Rv3373	Rv0468	Directed
Rv3516	Rv0468	Directed
Rv3550	Rv0468	Directed
Rv3774	Rv0468	Directed
Rv0222	Rv1715	Directed
Rv0456c	Rv1715	Directed
Rv0632c	Rv1715	Directed
Rv0673	Rv1715	Directed
Rv0675	Rv1715	Directed
Rv0860	Rv1715	Directed
Rv0905	Rv1715	Directed
Rv0971c	Rv1715	Directed
Rv1070c	Rv1715	Directed
Rv1071c	Rv1715	Directed
Rv1141c	Rv1715	Directed
Rv1142c	Rv1715	Directed
Rv1472	Rv1715	Directed
Rv1935c	Rv1715	Directed
Rv2486	Rv1715	Directed
Rv2679	Rv1715	Directed
Rv2831	Rv1715	Directed
Rv3039c	Rv1715	Directed
Rv3373	Rv1715	Directed
Rv3516	Rv1715	Directed
Rv3550	Rv1715	Directed
Rv3774	Rv1715	Directed
Rv0468	Rv0243	Directed
Rv0468	Rv0859	Directed
Rv0468	Rv0914c	Directed
Rv0468	Rv1074c	Directed
Rv0468	Rv1323	Directed
Rv0468	Rv1867	Directed
Rv0468	Rv3523	Directed
Rv0468	Rv3546	Directed
Rv0468	Rv3556c	Directed
Rv1715	Rv0243	Directed
Rv1715	Rv0859	Directed
Rv1715	Rv0914c	Directed
Rv1715	Rv1074c	Directed
Rv1715	Rv1323	Directed
Rv1715	Rv1867	Directed
Rv1715	Rv3523	Directed
Rv1715	Rv3546	Directed
Rv1715	Rv3556c	Directed
Rv3469c	Rv3535c	Directed
Rv3534c	Rv3535c	Directed
Rv0243	Rv3535c	Directed
Rv0859	Rv3535c	Directed
Rv0914c	Rv3535c	Directed
Rv1074c	Rv3535c	Directed
Rv1323	Rv3535c	Directed
Rv1867	Rv3535c	Directed
Rv3523	Rv3535c	Directed
Rv3546	Rv3535c	Directed
Rv3556c	Rv3535c	Directed
Rv0243	Rv2790c	Directed
Rv0859	Rv2790c	Directed
Rv0914c	Rv2790c	Directed
Rv1074c	Rv2790c	Directed
Rv1323	Rv2790c	Directed
Rv1867	Rv2790c	Directed
Rv3523	Rv2790c	Directed
Rv3546	Rv2790c	Directed
Rv3556c	Rv2790c	Directed
Rv2790c	Rv3535c	Directed
Rv2790c	Rv0400c	Directed
Rv0400c	Rv0222	Directed
Rv0400c	Rv0456c	Directed
Rv0400c	Rv0632c	Directed
Rv0400c	Rv0673	Directed
Rv0400c	Rv0675	Directed
Rv0400c	Rv0860	Directed
Rv0400c	Rv0905	Directed
Rv0400c	Rv0971c	Directed
Rv0400c	Rv1070c	Directed
Rv0400c	Rv1071c	Directed
Rv0400c	Rv1141c	Directed
Rv0400c	Rv1142c	Directed
Rv0400c	Rv1472	Directed
Rv0400c	Rv1935c	Directed
Rv0400c	Rv2486	Directed
Rv0400c	Rv2679	Directed
Rv0400c	Rv2831	Directed
Rv0400c	Rv3039c	Directed
Rv0400c	Rv3373	Directed
Rv0400c	Rv3516	Directed
Rv0400c	Rv3550	Directed
Rv0400c	Rv3774	Directed
Rv0860	Rv2790c	Directed
Rv3601c	Rv2589	Directed
Rv0147	Rv2589	Directed
Rv0223c	Rv2589	Directed
Rv0768	Rv2589	Directed
Rv2858c	Rv2589	Directed
Rv3293	Rv2589	Directed
Rv3601c	Rv3602c	Directed
Rv3432c	Rv3602c	Directed
Rv0147	Rv3602c	Directed
Rv0223c	Rv3602c	Directed
Rv0768	Rv3602c	Directed
Rv2858c	Rv3602c	Directed
Rv3293	Rv3602c	Directed
Rv2589	Rv3602c	Directed
Rv2589	Rv0753c	Directed
Rv0131c	Rv0222	Directed
Rv0131c	Rv0456c	Directed
Rv0131c	Rv0632c	Directed
Rv0131c	Rv0673	Directed
Rv0131c	Rv0675	Directed
Rv0131c	Rv0860	Directed
Rv0131c	Rv0905	Directed
Rv0131c	Rv0971c	Directed
Rv0131c	Rv1070c	Directed
Rv0131c	Rv1071c	Directed
Rv0131c	Rv1141c	Directed
Rv0131c	Rv1142c	Directed
Rv0131c	Rv1472	Directed
Rv0131c	Rv1935c	Directed
Rv0131c	Rv2486	Directed
Rv0131c	Rv2679	Directed
Rv0131c	Rv2831	Directed
Rv0131c	Rv3039c	Directed
Rv0131c	Rv3373	Directed
Rv0131c	Rv3516	Directed
Rv0131c	Rv3550	Directed
Rv0131c	Rv3774	Directed
Rv0154c	Rv0222	Directed
Rv0154c	Rv0456c	Directed
Rv0154c	Rv0632c	Directed
Rv0154c	Rv0673	Directed
Rv0154c	Rv0675	Directed
Rv0154c	Rv0860	Directed
Rv0154c	Rv0905	Directed
Rv0154c	Rv0971c	Directed
Rv0154c	Rv1070c	Directed
Rv0154c	Rv1071c	Directed
Rv0154c	Rv1141c	Directed
Rv0154c	Rv1142c	Directed
Rv0154c	Rv1472	Directed
Rv0154c	Rv1935c	Directed
Rv0154c	Rv2486	Directed
Rv0154c	Rv2679	Directed
Rv0154c	Rv2831	Directed
Rv0154c	Rv3039c	Directed
Rv0154c	Rv3373	Directed
Rv0154c	Rv3516	Directed
Rv0154c	Rv3550	Directed
Rv0154c	Rv3774	Directed
Rv0231	Rv0222	Directed
Rv0231	Rv0456c	Directed
Rv0231	Rv0632c	Directed
Rv0231	Rv0673	Directed
Rv0231	Rv0675	Directed
Rv0231	Rv0860	Directed
Rv0231	Rv0905	Directed
Rv0231	Rv0971c	Directed
Rv0231	Rv1070c	Directed
Rv0231	Rv1071c	Directed
Rv0231	Rv1141c	Directed
Rv0231	Rv1142c	Directed
Rv0231	Rv1472	Directed
Rv0231	Rv1935c	Directed
Rv0231	Rv2486	Directed
Rv0231	Rv2679	Directed
Rv0231	Rv2831	Directed
Rv0231	Rv3039c	Directed
Rv0231	Rv3373	Directed
Rv0231	Rv3516	Directed
Rv0231	Rv3550	Directed
Rv0231	Rv3774	Directed
Rv0975c	Rv0222	Directed
Rv0975c	Rv0456c	Directed
Rv0975c	Rv0632c	Directed
Rv0975c	Rv0673	Directed
Rv0975c	Rv0675	Directed
Rv0975c	Rv0860	Directed
Rv0975c	Rv0905	Directed
Rv0975c	Rv0971c	Directed
Rv0975c	Rv1070c	Directed
Rv0975c	Rv1071c	Directed
Rv0975c	Rv1141c	Directed
Rv0975c	Rv1142c	Directed
Rv0975c	Rv1472	Directed
Rv0975c	Rv1935c	Directed
Rv0975c	Rv2486	Directed
Rv0975c	Rv2679	Directed
Rv0975c	Rv2831	Directed
Rv0975c	Rv3039c	Directed
Rv0975c	Rv3373	Directed
Rv0975c	Rv3516	Directed
Rv0975c	Rv3550	Directed
Rv0975c	Rv3774	Directed
Rv3140	Rv0222	Directed
Rv3140	Rv0456c	Directed
Rv3140	Rv0632c	Directed
Rv3140	Rv0673	Directed
Rv3140	Rv0675	Directed
Rv3140	Rv0860	Directed
Rv3140	Rv0905	Directed
Rv3140	Rv0971c	Directed
Rv3140	Rv1070c	Directed
Rv3140	Rv1071c	Directed
Rv3140	Rv1141c	Directed
Rv3140	Rv1142c	Directed
Rv3140	Rv1472	Directed
Rv3140	Rv1935c	Directed
Rv3140	Rv2486	Directed
Rv3140	Rv2679	Directed
Rv3140	Rv2831	Directed
Rv3140	Rv3039c	Directed
Rv3140	Rv3373	Directed
Rv3140	Rv3516	Directed
Rv3140	Rv3550	Directed
Rv3140	Rv3774	Directed
Rv0222	Rv0131c	Directed
Rv0456c	Rv0131c	Directed
Rv0632c	Rv0131c	Directed
Rv0673	Rv0131c	Directed
Rv0675	Rv0131c	Directed
Rv0860	Rv0131c	Directed
Rv0905	Rv0131c	Directed
Rv0971c	Rv0131c	Directed
Rv1070c	Rv0131c	Directed
Rv1071c	Rv0131c	Directed
Rv1141c	Rv0131c	Directed
Rv1142c	Rv0131c	Directed
Rv1472	Rv0131c	Directed
Rv1935c	Rv0131c	Directed
Rv2486	Rv0131c	Directed
Rv2679	Rv0131c	Directed
Rv2831	Rv0131c	Directed
Rv3039c	Rv0131c	Directed
Rv3373	Rv0131c	Directed
Rv3516	Rv0131c	Directed
Rv3550	Rv0131c	Directed
Rv3774	Rv0131c	Directed
Rv0222	Rv0154c	Directed
Rv0456c	Rv0154c	Directed
Rv0632c	Rv0154c	Directed
Rv0673	Rv0154c	Directed
Rv0675	Rv0154c	Directed
Rv0860	Rv0154c	Directed
Rv0905	Rv0154c	Directed
Rv0971c	Rv0154c	Directed
Rv1070c	Rv0154c	Directed
Rv1071c	Rv0154c	Directed
Rv1141c	Rv0154c	Directed
Rv1142c	Rv0154c	Directed
Rv1472	Rv0154c	Directed
Rv1935c	Rv0154c	Directed
Rv2486	Rv0154c	Directed
Rv2679	Rv0154c	Directed
Rv2831	Rv0154c	Directed
Rv3039c	Rv0154c	Directed
Rv3373	Rv0154c	Directed
Rv3516	Rv0154c	Directed
Rv3550	Rv0154c	Directed
Rv3774	Rv0154c	Directed
Rv0222	Rv0231	Directed
Rv0456c	Rv0231	Directed
Rv0632c	Rv0231	Directed
Rv0673	Rv0231	Directed
Rv0675	Rv0231	Directed
Rv0860	Rv0231	Directed
Rv0905	Rv0231	Directed
Rv0971c	Rv0231	Directed
Rv1070c	Rv0231	Directed
Rv1071c	Rv0231	Directed
Rv1141c	Rv0231	Directed
Rv1142c	Rv0231	Directed
Rv1472	Rv0231	Directed
Rv1935c	Rv0231	Directed
Rv2486	Rv0231	Directed
Rv2679	Rv0231	Directed
Rv2831	Rv0231	Directed
Rv3039c	Rv0231	Directed
Rv3373	Rv0231	Directed
Rv3516	Rv0231	Directed
Rv3550	Rv0231	Directed
Rv3774	Rv0231	Directed
Rv0222	Rv0975c	Directed
Rv0456c	Rv0975c	Directed
Rv0632c	Rv0975c	Directed
Rv0673	Rv0975c	Directed
Rv0675	Rv0975c	Directed
Rv0860	Rv0975c	Directed
Rv0905	Rv0975c	Directed
Rv0971c	Rv0975c	Directed
Rv1070c	Rv0975c	Directed
Rv1071c	Rv0975c	Directed
Rv1141c	Rv0975c	Directed
Rv1142c	Rv0975c	Directed
Rv1472	Rv0975c	Directed
Rv1935c	Rv0975c	Directed
Rv2486	Rv0975c	Directed
Rv2679	Rv0975c	Directed
Rv2831	Rv0975c	Directed
Rv3039c	Rv0975c	Directed
Rv3373	Rv0975c	Directed
Rv3516	Rv0975c	Directed
Rv3550	Rv0975c	Directed
Rv3774	Rv0975c	Directed
Rv0222	Rv3140	Directed
Rv0456c	Rv3140	Directed
Rv0632c	Rv3140	Directed
Rv0673	Rv3140	Directed
Rv0675	Rv3140	Directed
Rv0860	Rv3140	Directed
Rv0905	Rv3140	Directed
Rv0971c	Rv3140	Directed
Rv1070c	Rv3140	Directed
Rv1071c	Rv3140	Directed
Rv1141c	Rv3140	Directed
Rv1142c	Rv3140	Directed
Rv1472	Rv3140	Directed
Rv1935c	Rv3140	Directed
Rv2486	Rv3140	Directed
Rv2679	Rv3140	Directed
Rv2831	Rv3140	Directed
Rv3039c	Rv3140	Directed
Rv3373	Rv3140	Directed
Rv3516	Rv3140	Directed
Rv3550	Rv3140	Directed
Rv3774	Rv3140	Directed
Rv3664c	Rv0237	Directed
Rv3665c	Rv0237	Directed
Rv3666c	Rv0237	Directed
Rv3215	Rv2386c	Directed
Rv0032	Rv1568	Directed
Rv1569	Rv1568	Directed
Rv1568	Rv1570	Directed
Rv1570	Rv1589	Directed
Rv1589	Rv3279c	Directed
Rv1442	Rv3279c	Directed
Rv2454c	Rv0243	Directed
Rv2454c	Rv0859	Directed
Rv2454c	Rv0914c	Directed
Rv2454c	Rv1074c	Directed
Rv2454c	Rv1323	Directed
Rv2454c	Rv1867	Directed
Rv2454c	Rv3523	Directed
Rv2454c	Rv3546	Directed
Rv2454c	Rv3556c	Directed
Rv2455c	Rv0243	Directed
Rv2455c	Rv0859	Directed
Rv2455c	Rv0914c	Directed
Rv2455c	Rv1074c	Directed
Rv2455c	Rv1323	Directed
Rv2455c	Rv1867	Directed
Rv2455c	Rv3523	Directed
Rv2455c	Rv3546	Directed
Rv0234c	Rv0247c	Directed
Rv0234c	Rv0248c	Directed
Rv0234c	Rv3316	Directed
Rv0234c	Rv3317	Directed
Rv0234c	Rv3318	Directed
Rv0234c	Rv3319	Directed
Rv1731	Rv0247c	Directed
Rv1731	Rv0248c	Directed
Rv1731	Rv3316	Directed
Rv1731	Rv3317	Directed
Rv1731	Rv3318	Directed
Rv1731	Rv3319	Directed
Rv0234c	Rv1552	Directed
Rv1731	Rv1552	Directed
Rv0234c	Rv1553	Directed
Rv1731	Rv1553	Directed
Rv0234c	Rv1554	Directed
Rv1731	Rv1554	Directed
Rv0234c	Rv1555	Directed
Rv1731	Rv1555	Directed
Rv2503c	Rv0243	Directed
Rv2503c	Rv0859	Directed
Rv2503c	Rv0914c	Directed
Rv2503c	Rv1074c	Directed
Rv2503c	Rv1323	Directed
Rv2503c	Rv1867	Directed
Rv2503c	Rv3523	Directed
Rv2503c	Rv3546	Directed
Rv2503c	Rv3556c	Directed
Rv2504c	Rv0243	Directed
Rv2504c	Rv0859	Directed
Rv2504c	Rv0914c	Directed
Rv2504c	Rv1074c	Directed
Rv2504c	Rv1323	Directed
Rv2504c	Rv1867	Directed
Rv2504c	Rv3523	Directed
Rv2504c	Rv3546	Directed
Rv2504c	Rv3556c	Directed
Rv0243	Rv0860	Directed
Rv0859	Rv0860	Directed
Rv0914c	Rv0860	Directed
Rv1074c	Rv0860	Directed
Rv1323	Rv0860	Directed
Rv1867	Rv0860	Directed
Rv3523	Rv0860	Directed
Rv3546	Rv0860	Directed
Rv3556c	Rv0860	Directed
Rv0243	Rv0468	Directed
Rv0243	Rv1715	Directed
Rv0859	Rv0468	Directed
Rv0859	Rv1715	Directed
Rv0914c	Rv0468	Directed
Rv0914c	Rv1715	Directed
Rv1074c	Rv0468	Directed
Rv1074c	Rv1715	Directed
Rv1323	Rv0468	Directed
Rv1323	Rv1715	Directed
Rv1867	Rv0468	Directed
Rv1867	Rv1715	Directed
Rv3523	Rv0468	Directed
Rv3523	Rv1715	Directed
Rv3546	Rv0468	Directed
Rv3546	Rv1715	Directed
Rv3556c	Rv0468	Directed
Rv3556c	Rv1715	Directed
Rv2503c	Rv0860	Directed
Rv2504c	Rv0860	Directed
Rv2503c	Rv0468	Directed
Rv2503c	Rv1715	Directed
Rv2504c	Rv0468	Directed
Rv2504c	Rv1715	Directed
Rv0860	Rv0222	Directed
Rv0860	Rv0456c	Directed
Rv0860	Rv0632c	Directed
Rv0860	Rv0673	Directed
Rv0860	Rv0675	Directed
Rv0860	Rv0860	Directed
Rv0860	Rv0905	Directed
Rv0860	Rv0971c	Directed
Rv0860	Rv1070c	Directed
Rv0860	Rv1071c	Directed
Rv0860	Rv1141c	Directed
Rv0860	Rv1142c	Directed
Rv0860	Rv1472	Directed
Rv0860	Rv1935c	Directed
Rv0860	Rv2486	Directed
Rv0860	Rv2679	Directed
Rv0860	Rv2831	Directed
Rv0860	Rv3039c	Directed
Rv0860	Rv3373	Directed
Rv0860	Rv3516	Directed
Rv0860	Rv3550	Directed
Rv0860	Rv3774	Directed
Rv0468	Rv0222	Directed
Rv0468	Rv0456c	Directed
Rv0468	Rv0632c	Directed
Rv0468	Rv0673	Directed
Rv0468	Rv0675	Directed
Rv0468	Rv0860	Directed
Rv0468	Rv0905	Directed
Rv0468	Rv0971c	Directed
Rv0468	Rv1070c	Directed
Rv0468	Rv1071c	Directed
Rv0468	Rv1141c	Directed
Rv0468	Rv1142c	Directed
Rv0468	Rv1472	Directed
Rv0468	Rv1935c	Directed
Rv0468	Rv2486	Directed
Rv0468	Rv2679	Directed
Rv0468	Rv2831	Directed
Rv0468	Rv3039c	Directed
Rv0468	Rv3373	Directed
Rv0468	Rv3516	Directed
Rv0468	Rv3550	Directed
Rv0468	Rv3774	Directed
Rv1715	Rv0222	Directed
Rv1715	Rv0456c	Directed
Rv1715	Rv0632c	Directed
Rv1715	Rv0673	Directed
Rv1715	Rv0675	Directed
Rv1715	Rv0860	Directed
Rv1715	Rv0905	Directed
Rv1715	Rv0971c	Directed
Rv1715	Rv1070c	Directed
Rv1715	Rv1071c	Directed
Rv1715	Rv1141c	Directed
Rv1715	Rv1142c	Directed
Rv1715	Rv1472	Directed
Rv1715	Rv1935c	Directed
Rv1715	Rv2486	Directed
Rv1715	Rv2679	Directed
Rv1715	Rv2831	Directed
Rv1715	Rv3039c	Directed
Rv1715	Rv3373	Directed
Rv1715	Rv3516	Directed
Rv1715	Rv3550	Directed
Rv1715	Rv3774	Directed
Rv2455c	Rv3556c	Directed
Rv0222	Rv0860	Directed
Rv0456c	Rv0860	Directed
Rv0632c	Rv0860	Directed
Rv0673	Rv0860	Directed
Rv0675	Rv0860	Directed
Rv0905	Rv0860	Directed
Rv0971c	Rv0860	Directed
Rv1070c	Rv0860	Directed
Rv1071c	Rv0860	Directed
Rv1141c	Rv0860	Directed
Rv1142c	Rv0860	Directed
Rv1472	Rv0860	Directed
Rv1935c	Rv0860	Directed
Rv2486	Rv0860	Directed
Rv2679	Rv0860	Directed
Rv2831	Rv0860	Directed
Rv3039c	Rv0860	Directed
Rv3373	Rv0860	Directed
Rv3516	Rv0860	Directed
Rv3550	Rv0860	Directed
Rv3774	Rv0860	Directed
Rv0243	Rv2503c	Directed
Rv0859	Rv2503c	Directed
Rv0914c	Rv2503c	Directed
Rv1074c	Rv2503c	Directed
Rv1323	Rv2503c	Directed
Rv1867	Rv2503c	Directed
Rv3523	Rv2503c	Directed
Rv3546	Rv2503c	Directed
Rv3556c	Rv2503c	Directed
Rv0243	Rv2504c	Directed
Rv0859	Rv2504c	Directed
Rv0914c	Rv2504c	Directed
Rv1074c	Rv2504c	Directed
Rv1323	Rv2504c	Directed
Rv1867	Rv2504c	Directed
Rv3523	Rv2504c	Directed
Rv3546	Rv2504c	Directed
Rv3556c	Rv2504c	Directed
Rv0860	Rv0243	Directed
Rv0860	Rv0859	Directed
Rv0860	Rv0914c	Directed
Rv0860	Rv1074c	Directed
Rv0860	Rv1323	Directed
Rv0860	Rv1867	Directed
Rv0860	Rv3523	Directed
Rv0860	Rv3546	Directed
Rv0860	Rv3556c	Directed
Rv0860	Rv2503c	Directed
Rv0860	Rv2504c	Directed
Rv0468	Rv2503c	Directed
Rv1715	Rv2503c	Directed
Rv0468	Rv2504c	Directed
Rv1715	Rv2504c	Directed
Rv2987c	Rv2995c	Directed
Rv2988c	Rv2995c	Directed
Rv1833c	Rv0162c	Directed
Rv1833c	Rv0761c	Directed
Rv1833c	Rv1530	Directed
Rv1833c	Rv1862	Directed
Rv1833c	Rv3086	Directed
Rv2296	Rv0162c	Directed
Rv2296	Rv0761c	Directed
Rv2296	Rv1530	Directed
Rv2296	Rv1862	Directed
Rv2296	Rv3086	Directed
Rv2579	Rv0162c	Directed
Rv2579	Rv0761c	Directed
Rv2579	Rv1530	Directed
Rv2579	Rv1862	Directed
Rv2579	Rv3086	Directed
Rv0162c	Rv0147	Directed
Rv0162c	Rv0223c	Directed
Rv0162c	Rv0768	Directed
Rv0162c	Rv2858c	Directed
Rv0162c	Rv3293	Directed
Rv0761c	Rv0147	Directed
Rv0761c	Rv0223c	Directed
Rv0761c	Rv0768	Directed
Rv0761c	Rv2858c	Directed
Rv0761c	Rv3293	Directed
Rv1530	Rv0147	Directed
Rv1530	Rv0223c	Directed
Rv1530	Rv0768	Directed
Rv1530	Rv2858c	Directed
Rv1530	Rv3293	Directed
Rv1862	Rv0147	Directed
Rv1862	Rv0223c	Directed
Rv1862	Rv0768	Directed
Rv1862	Rv2858c	Directed
Rv1862	Rv3293	Directed
Rv3086	Rv0147	Directed
Rv3086	Rv0223c	Directed
Rv3086	Rv0768	Directed
Rv3086	Rv2858c	Directed
Rv3086	Rv3293	Directed
Rv2495c	Rv0889c	Directed
Rv2495c	Rv0896	Directed
Rv2495c	Rv1131	Directed
Rv0889c	Rv2495c	Directed
Rv0896	Rv2495c	Directed
Rv1131	Rv2495c	Directed
Rv2454c	Rv2495c	Directed
Rv2455c	Rv2495c	Directed
Rv2454c	Rv0889c	Directed
Rv2454c	Rv0896	Directed
Rv2454c	Rv1131	Directed
Rv2455c	Rv0889c	Directed
Rv2455c	Rv0896	Directed
Rv2455c	Rv1131	Directed
Rv2454c	Rv0066c	Directed
Rv2454c	Rv3339c	Directed
Rv2455c	Rv0066c	Directed
Rv2455c	Rv3339c	Directed
Rv0066c	Rv2454c	Directed
Rv0066c	Rv2455c	Directed
Rv3339c	Rv2454c	Directed
Rv3339c	Rv2455c	Directed
Rv1240	Rv0889c	Directed
Rv1240	Rv0896	Directed
Rv1240	Rv1131	Directed
Rv0889c	Rv1240	Directed
Rv0896	Rv1240	Directed
Rv1131	Rv1240	Directed
Rv2967c	Rv1240	Directed
Rv1240	Rv0211	Directed
Rv2967c	Rv0889c	Directed
Rv2967c	Rv0896	Directed
Rv2967c	Rv1131	Directed
Rv0889c	Rv0211	Directed
Rv0896	Rv0211	Directed
Rv1131	Rv0211	Directed
Rv2967c	Rv0211	Directed
Rv2852c	Rv0889c	Directed
Rv2852c	Rv0896	Directed
Rv2852c	Rv1131	Directed
Rv2852c	Rv0211	Directed
Rv2852c	Rv1240	Directed
Rv0247c	Rv0951	Directed
Rv0247c	Rv0952	Directed
Rv0248c	Rv0951	Directed
Rv0248c	Rv0952	Directed
Rv3316	Rv0951	Directed
Rv3316	Rv0952	Directed
Rv3317	Rv0951	Directed
Rv3317	Rv0952	Directed
Rv3318	Rv0951	Directed
Rv3318	Rv0952	Directed
Rv3319	Rv0951	Directed
Rv3319	Rv0952	Directed
Rv1552	Rv0951	Directed
Rv1552	Rv0952	Directed
Rv1553	Rv0951	Directed
Rv1553	Rv0952	Directed
Rv1554	Rv0951	Directed
Rv1554	Rv0952	Directed
Rv1555	Rv0951	Directed
Rv1555	Rv0952	Directed
Rv0951	Rv2454c	Directed
Rv0951	Rv2455c	Directed
Rv0952	Rv2454c	Directed
Rv0952	Rv2455c	Directed
Rv0951	Rv2215	Directed
Rv0952	Rv2215	Directed
Rv2454c	Rv2215	Directed
Rv2455c	Rv2215	Directed
Rv2215	Rv2454c	Directed
Rv2215	Rv2455c	Directed
Rv2454c	Rv0951	Directed
Rv2455c	Rv0951	Directed
Rv2454c	Rv0952	Directed
Rv2455c	Rv0952	Directed
Rv1098c	Rv0247c	Directed
Rv1098c	Rv0248c	Directed
Rv1098c	Rv3316	Directed
Rv1098c	Rv3317	Directed
Rv1098c	Rv3318	Directed
Rv1098c	Rv3319	Directed
Rv1098c	Rv1552	Directed
Rv1098c	Rv1553	Directed
Rv1098c	Rv1554	Directed
Rv1098c	Rv1555	Directed
Rv1240	Rv1098c	Directed
Rv1098c	Rv2852c	Directed
Rv1098c	Rv1240	Directed
Rv0889c	Rv1475c	Directed
Rv0896	Rv1475c	Directed
Rv1131	Rv1475c	Directed
Rv1475c	Rv0889c	Directed
Rv1475c	Rv0896	Directed
Rv1475c	Rv1131	Directed
Rv1475c	Rv0066c	Directed
Rv1475c	Rv3339c	Directed
Rv0066c	Rv1475c	Directed
Rv3339c	Rv1475c	Directed
Rv0462	Rv0843	Directed
Rv0462	Rv2241	Directed
Rv0462	Rv2496c	Directed
Rv0462	Rv2497c	Directed
Rv0794c	Rv0843	Directed
Rv0794c	Rv2241	Directed
Rv0794c	Rv2496c	Directed
Rv0794c	Rv2497c	Directed
Rv3303c	Rv0843	Directed
Rv3303c	Rv2241	Directed
Rv3303c	Rv2496c	Directed
Rv3303c	Rv2497c	Directed
Rv2215	Rv0462	Directed
Rv2215	Rv0794c	Directed
Rv2215	Rv3303c	Directed
Rv0462	Rv2215	Directed
Rv0794c	Rv2215	Directed
Rv3303c	Rv2215	Directed
Rv0462	Rv2495c	Directed
Rv0794c	Rv2495c	Directed
Rv3303c	Rv2495c	Directed
Rv2495c	Rv0462	Directed
Rv2495c	Rv0794c	Directed
Rv2495c	Rv3303c	Directed
Rv0843	Rv2495c	Directed
Rv2241	Rv2495c	Directed
Rv2496c	Rv2495c	Directed
Rv2497c	Rv2495c	Directed
Rv0951	Rv0247c	Directed
Rv0952	Rv0247c	Directed
Rv0951	Rv0248c	Directed
Rv0952	Rv0248c	Directed
Rv0951	Rv3316	Directed
Rv0952	Rv3316	Directed
Rv0951	Rv3317	Directed
Rv0952	Rv3317	Directed
Rv0951	Rv3318	Directed
Rv0952	Rv3318	Directed
Rv0951	Rv3319	Directed
Rv0952	Rv3319	Directed
Rv0951	Rv1552	Directed
Rv0952	Rv1552	Directed
Rv0951	Rv1553	Directed
Rv0952	Rv1553	Directed
Rv0951	Rv1554	Directed
Rv0952	Rv1554	Directed
Rv0951	Rv1555	Directed
Rv0952	Rv1555	Directed
Rv0247c	Rv1098c	Directed
Rv0248c	Rv1098c	Directed
Rv3316	Rv1098c	Directed
Rv3317	Rv1098c	Directed
Rv3318	Rv1098c	Directed
Rv3319	Rv1098c	Directed
Rv1552	Rv1098c	Directed
Rv1553	Rv1098c	Directed
Rv1554	Rv1098c	Directed
Rv1555	Rv1098c	Directed
Rv1098c	Rv1098c	Directed
Rv2852c	Rv1098c	Directed
Rv0815c	Rv0075	Directed
Rv0815c	Rv2294	Directed
Rv2291	Rv0075	Directed
Rv2291	Rv2294	Directed
Rv3117	Rv0075	Directed
Rv3117	Rv2294	Directed
Rv3283	Rv0075	Directed
Rv3283	Rv2294	Directed
Rv2335	Rv0069c	Directed
Rv2124c	Rv1392	Directed
Rv1133c	Rv1392	Directed
Rv2458	Rv1392	Directed
Rv2334	Rv0075	Directed
Rv2334	Rv2294	Directed
Rv3684	Rv0075	Directed
Rv3684	Rv2294	Directed
Rv1079	Rv2210c	Directed
Rv0075	Rv2124c	Directed
Rv0075	Rv2458	Directed
Rv0075	Rv1133c	Directed
Rv0075	Rv1077	Directed
Rv2294	Rv2124c	Directed
Rv2294	Rv2458	Directed
Rv2294	Rv1133c	Directed
Rv2294	Rv1077	Directed
Rv1079	Rv2124c	Directed
Rv1079	Rv2458	Directed
Rv1079	Rv1133c	Directed
Rv1079	Rv1077	Directed
Rv3340	Rv2124c	Directed
Rv3340	Rv2458	Directed
Rv3340	Rv1133c	Directed
Rv3340	Rv1077	Directed
Rv0391	Rv2124c	Directed
Rv0391	Rv2458	Directed
Rv0391	Rv1133c	Directed
Rv0391	Rv1077	Directed
Rv3284	Rv2124c	Directed
Rv3284	Rv2458	Directed
Rv3284	Rv1133c	Directed
Rv3284	Rv1077	Directed
Rv2601	Rv0091	Directed
Rv2601	Rv0535	Directed
Rv1294	Rv3341	Directed
Rv3708c	Rv1294	Directed
Rv2335	Rv2334	Directed
Rv2335	Rv3684	Directed
Rv3341	Rv1079	Directed
Rv3341	Rv0391	Directed
Rv1079	Rv0075	Directed
Rv1079	Rv2294	Directed
Rv1077	Rv0075	Directed
Rv1077	Rv2294	Directed
Rv2210c	Rv3704c	Directed
Rv3709c	Rv3708c	Directed
Rv3423c	Rv2981c	Directed
Rv1338	Rv2155c	Directed
Rv3624c	Rv1843c	Directed
Rv3624c	Rv3410c	Directed
Rv3624c	Rv3411c	Directed
Rv1843c	Rv3396c	Directed
Rv3410c	Rv3396c	Directed
Rv3411c	Rv3396c	Directed
Rv3315c	Rv3314c	Directed
Rv2445c	Rv2697c	Directed
Rv0904c	Rv0649	Directed
Rv2247	Rv0649	Directed
Rv2501c	Rv0649	Directed
Rv3285	Rv0649	Directed
Rv0904c	Rv2243	Directed
Rv2247	Rv2243	Directed
Rv2501c	Rv2243	Directed
Rv3285	Rv2243	Directed
Rv0904c	Rv2524c	Directed
Rv2247	Rv2524c	Directed
Rv2501c	Rv2524c	Directed
Rv3285	Rv2524c	Directed
Rv0649	Rv2524c	Directed
Rv2243	Rv2524c	Directed
Rv2790c	Rv0131c	Directed
Rv2790c	Rv0154c	Directed
Rv2790c	Rv0231	Directed
Rv2790c	Rv0975c	Directed
Rv2790c	Rv3140	Directed
Rv2790c	Rv0860	Directed
Rv3607c	Rv3606c	Directed
Rv3606c	Rv1207	Directed
Rv3606c	Rv3608c	Directed
Rv0812	Rv1207	Directed
Rv0812	Rv3608c	Directed
Rv1207	Rv2447c	Directed
Rv3608c	Rv2447c	Directed
Rv2763c	Rv2447c	Directed
Rv2447c	Rv2763c	Directed
Rv0013	Rv0812	Directed
Rv1005c	Rv0812	Directed
Rv0869c	Rv0864	Directed
Rv0869c	Rv3111	Directed
Rv0869c	Rv3324c	Directed
Rv3109	Rv0864	Directed
Rv3109	Rv3111	Directed
Rv3109	Rv3324c	Directed
Rv0864	Rv0866	Directed
Rv0864	Rv3119	Directed
Rv0864	Rv3323c	Directed
Rv3111	Rv0866	Directed
Rv3111	Rv3119	Directed
Rv3111	Rv3323c	Directed
Rv3324c	Rv0866	Directed
Rv3324c	Rv3119	Directed
Rv3324c	Rv3323c	Directed
Rv0438c	Rv2453c	Directed
Rv0994	Rv2453c	Directed
Rv0438c	Rv0345	Directed
Rv0438c	Rv0371c	Directed
Rv0994	Rv0345	Directed
Rv0994	Rv0371c	Directed
Rv3255c	Rv2029c	Directed
Rv3255c	Rv3010c	Directed
Rv1099c	Rv3255c	Directed
Rv0363c	Rv1099c	Directed
Rv3010c	Rv0363c	Directed
Rv2029c	Rv0363c	Directed
Rv3010c	Rv3255c	Directed
Rv0363c	Rv3010c	Directed
Rv1438	Rv0363c	Directed
Rv0363c	Rv1438	Directed
Rv0112	Rv1512	Directed
Rv0727c	Rv0363c	Directed
Rv0727c	Rv1438	Directed
Rv0363c	Rv0727c	Directed
Rv3068c	Rv0650	Directed
Rv0266c	Rv0433	Directed
Rv0266c	Rv3704c	Directed
Rv0773c	Rv0433	Directed
Rv0773c	Rv3704c	Directed
Rv2394	Rv0433	Directed
Rv2394	Rv3704c	Directed
Rv2467	Rv0433	Directed
Rv2467	Rv3704c	Directed
Rv0773c	Rv2467	Directed
Rv2394	Rv2467	Directed
Rv0773c	Rv2213	Directed
Rv2394	Rv2213	Directed
Rv2213	Rv0433	Directed
Rv2213	Rv3704c	Directed
Rv3696c	Rv1551	Directed
Rv3696c	Rv2482c	Directed
Rv1551	Rv2182c	Directed
Rv2482c	Rv2182c	Directed
Rv3097c	Rv2252	Directed
Rv0147	Rv2205c	Directed
Rv0223c	Rv2205c	Directed
Rv0768	Rv2205c	Directed
Rv2858c	Rv2205c	Directed
Rv3293	Rv2205c	Directed
Rv3097c	Rv0129c	Directed
Rv3097c	Rv0221	Directed
Rv3097c	Rv0895	Directed
Rv3097c	Rv1425	Directed
Rv3097c	Rv1760	Directed
Rv3097c	Rv1886c	Directed
Rv3097c	Rv2285	Directed
Rv3097c	Rv2484c	Directed
Rv3097c	Rv3087	Directed
Rv3097c	Rv3088	Directed
Rv3097c	Rv3130c	Directed
Rv3097c	Rv3234c	Directed
Rv3097c	Rv3371	Directed
Rv3097c	Rv3480c	Directed
Rv3097c	Rv3734c	Directed
Rv3097c	Rv3740c	Directed
Rv3097c	Rv3804c	Directed
Rv0129c	Rv3097c	Directed
Rv0221	Rv3097c	Directed
Rv0895	Rv3097c	Directed
Rv1425	Rv3097c	Directed
Rv1760	Rv3097c	Directed
Rv1886c	Rv3097c	Directed
Rv2285	Rv3097c	Directed
Rv2484c	Rv3097c	Directed
Rv3087	Rv3097c	Directed
Rv3088	Rv3097c	Directed
Rv3130c	Rv3097c	Directed
Rv3234c	Rv3097c	Directed
Rv3371	Rv3097c	Directed
Rv3480c	Rv3097c	Directed
Rv3734c	Rv3097c	Directed
Rv3740c	Rv3097c	Directed
Rv3804c	Rv3097c	Directed
Rv2249c	Rv1551	Directed
Rv3302c	Rv1551	Directed
Rv2249c	Rv2482c	Directed
Rv3302c	Rv2482c	Directed
Rv0564c	Rv1551	Directed
Rv2982c	Rv1551	Directed
Rv0564c	Rv2482c	Directed
Rv2982c	Rv2482c	Directed
Rv2182c	Rv2881c	Directed
Rv2252	Rv2881c	Directed
Rv2289	Rv2881c	Directed
Rv2881c	Rv2289	Directed
Rv2881c	Rv0436c	Directed
Rv2881c	Rv2612c	Directed
Rv2881c	Rv2746c	Directed
Rv2881c	Rv1822	Directed
Rv0436c	Rv0437c	Directed
Rv2349c	Rv2252	Directed
Rv0437c	Rv2349c	Directed
Rv0437c	Rv2350c	Directed
Rv0437c	Rv2351c	Directed
Rv0728c	Rv0884c	Directed
Rv2996c	Rv0884c	Directed
Rv0884c	Rv0728c	Directed
Rv0884c	Rv2996c	Directed
Rv0884c	Rv3042c	Directed
Rv3042c	Rv0070c	Directed
Rv3042c	Rv1093	Directed
Rv3042c	Rv1077	Directed
Rv3042c	Rv1612	Directed
Rv3042c	Rv1613	Directed
Rv3042c	Rv1559	Directed
Rv3042c	Rv0069c	Directed
Rv0070c	Rv1077	Directed
Rv0070c	Rv1612	Directed
Rv0070c	Rv1613	Directed
Rv0070c	Rv1559	Directed
Rv0070c	Rv0069c	Directed
Rv1093	Rv1077	Directed
Rv1093	Rv1612	Directed
Rv1093	Rv1613	Directed
Rv1093	Rv1559	Directed
Rv1093	Rv0069c	Directed
Rv2211c	Rv0462	Directed
Rv2211c	Rv0794c	Directed
Rv2211c	Rv3303c	Directed
Rv0462	Rv1832	Directed
Rv0794c	Rv1832	Directed
Rv3303c	Rv1832	Directed
Rv1295	Rv1559	Directed
Rv1296	Rv1295	Directed
Rv1294	Rv1296	Directed
Rv0070c	Rv1832	Directed
Rv1093	Rv1832	Directed
Rv0070c	Rv1905c	Directed
Rv1093	Rv1905c	Directed
Rv1832	Rv2211c	Directed
Rv2205c	Rv0489	Directed
Rv0489	Rv0728c	Directed
Rv0489	Rv2996c	Directed
Rv1099c	Rv0946c	Directed
Rv1099c	Rv2029c	Directed
Rv1099c	Rv3010c	Directed
Rv2029c	Rv0946c	Directed
Rv3010c	Rv0946c	Directed
Rv0946c	Rv2029c	Directed
Rv0946c	Rv3010c	Directed
Rv1436	Rv1437	Directed
Rv1437	Rv1436	Directed
Rv0489	Rv1437	Directed
Rv1437	Rv0489	Directed
Rv1023	Rv0489	Directed
Rv0489	Rv1023	Directed
Rv0147	Rv0162c	Directed
Rv0147	Rv0761c	Directed
Rv0147	Rv1530	Directed
Rv0147	Rv1862	Directed
Rv0147	Rv3086	Directed
Rv0223c	Rv0162c	Directed
Rv0223c	Rv0761c	Directed
Rv0223c	Rv1530	Directed
Rv0223c	Rv1862	Directed
Rv0223c	Rv3086	Directed
Rv0768	Rv0162c	Directed
Rv0768	Rv0761c	Directed
Rv0768	Rv1530	Directed
Rv0768	Rv1862	Directed
Rv0768	Rv3086	Directed
Rv2858c	Rv0162c	Directed
Rv2858c	Rv0761c	Directed
Rv2858c	Rv1530	Directed
Rv2858c	Rv1862	Directed
Rv2858c	Rv3086	Directed
Rv3293	Rv0162c	Directed
Rv3293	Rv0761c	Directed
Rv3293	Rv1530	Directed
Rv3293	Rv1862	Directed
Rv3293	Rv3086	Directed
Rv1023	Rv1617	Directed
Rv0211	Rv1023	Directed
Rv0211	Rv1617	Directed
Rv1438	Rv1436	Directed
Rv0363c	Rv1436	Directed
Rv1436	Rv1438	Directed
Rv1436	Rv0363c	Directed
Rv0147	Rv3667	Directed
Rv0223c	Rv3667	Directed
Rv0768	Rv3667	Directed
Rv2858c	Rv3667	Directed
Rv3293	Rv3667	Directed
Rv0458	Rv3667	Directed
Rv3667	Rv2495c	Directed
Rv0458	Rv0162c	Directed
Rv0458	Rv0761c	Directed
Rv0458	Rv1530	Directed
Rv0458	Rv1862	Directed
Rv0458	Rv3086	Directed
Rv0162c	Rv0458	Directed
Rv0761c	Rv0458	Directed
Rv1530	Rv0458	Directed
Rv1862	Rv0458	Directed
Rv3086	Rv0458	Directed
Rv1617	Rv2454c	Directed
Rv1617	Rv0843	Directed
Rv1617	Rv2241	Directed
Rv1617	Rv2496c	Directed
Rv1617	Rv2497c	Directed
Rv1617	Rv2455c	Directed
Rv1837c	Rv0889c	Directed
Rv1837c	Rv0896	Directed
Rv1837c	Rv1131	Directed
Rv1837c	Rv0243	Directed
Rv1837c	Rv0859	Directed
Rv1837c	Rv0914c	Directed
Rv1837c	Rv1074c	Directed
Rv1837c	Rv1323	Directed
Rv1837c	Rv1867	Directed
Rv1837c	Rv3523	Directed
Rv1837c	Rv3546	Directed
Rv1837c	Rv3556c	Directed
Rv0889c	Rv0243	Directed
Rv0889c	Rv0859	Directed
Rv0889c	Rv0914c	Directed
Rv0889c	Rv1074c	Directed
Rv0889c	Rv1323	Directed
Rv0889c	Rv1867	Directed
Rv0889c	Rv3523	Directed
Rv0889c	Rv3546	Directed
Rv0889c	Rv3556c	Directed
Rv0889c	Rv1131	Directed
Rv0889c	Rv1837c	Directed
Rv0896	Rv1131	Directed
Rv0896	Rv1837c	Directed
Rv0896	Rv0243	Directed
Rv0896	Rv0859	Directed
Rv0896	Rv0914c	Directed
Rv0896	Rv1074c	Directed
Rv0896	Rv1323	Directed
Rv0896	Rv1867	Directed
Rv0896	Rv3523	Directed
Rv0896	Rv3546	Directed
Rv0896	Rv3556c	Directed
Rv1131	Rv0889c	Directed
Rv1131	Rv0896	Directed
Rv1131	Rv0243	Directed
Rv1131	Rv0859	Directed
Rv1131	Rv0914c	Directed
Rv1131	Rv1074c	Directed
Rv1131	Rv1323	Directed
Rv1131	Rv1867	Directed
Rv1131	Rv3523	Directed
Rv1131	Rv3546	Directed
Rv1131	Rv3556c	Directed
Rv1131	Rv1837c	Directed
Rv3667	Rv0889c	Directed
Rv3667	Rv0896	Directed
Rv3667	Rv1131	Directed
Rv3667	Rv1837c	Directed
Rv3667	Rv0243	Directed
Rv3667	Rv0859	Directed
Rv3667	Rv0914c	Directed
Rv3667	Rv1074c	Directed
Rv3667	Rv1323	Directed
Rv3667	Rv1867	Directed
Rv3667	Rv3523	Directed
Rv3667	Rv3546	Directed
Rv3667	Rv3556c	Directed
Rv1257c	Rv1837c	Directed
Rv0467	Rv1837c	Directed
Rv1915	Rv1837c	Directed
Rv1916	Rv1837c	Directed
Rv1837c	Rv1240	Directed
Rv1240	Rv1837c	Directed
Rv1475c	Rv0467	Directed
Rv1475c	Rv1915	Directed
Rv1475c	Rv1916	Directed
Rv2121c	Rv2122c	Directed
Rv2122c	Rv1606	Directed
Rv1606	Rv1603	Directed
Rv1603	Rv1602	Directed
Rv1603	Rv1605	Directed
Rv1601	Rv1600	Directed
Rv1601	Rv3772	Directed
Rv1600	Rv3137	Directed
Rv3772	Rv3137	Directed
Rv3137	Rv1599	Directed
Rv1599	Rv3701c	Directed
Rv3701c	Rv3703c	Directed
Rv3702c	Rv3700c	Directed
Rv3703c	Rv3702c	Directed
Rv1602	Rv1601	Directed
Rv1605	Rv1601	Directed
Rv3310	Rv2349c	Directed
Rv3310	Rv2350c	Directed
Rv3310	Rv2351c	Directed
Rv2701c	Rv2349c	Directed
Rv1604	Rv2349c	Directed
Rv2701c	Rv2350c	Directed
Rv1604	Rv2350c	Directed
Rv2701c	Rv2351c	Directed
Rv1604	Rv2351c	Directed
Rv0046c	Rv2701c	Directed
Rv0046c	Rv1604	Directed
Rv3618	Rv2740	Directed
Rv2610c	Rv2188c	Directed
Rv2610c	Rv2611c	Directed
Rv2188c	Rv2611c	Directed
Rv2611c	Rv2188c	Directed
Rv2218	Rv2217	Directed
Rv2217	Rv2218	Directed
Rv0115	Rv0114	Directed
Rv0113	Rv0115	Directed
Rv1294	Rv2753c	Directed
Rv3708c	Rv2753c	Directed
Rv2773c	Rv1201c	Directed
Rv1201c	Rv0858c	Directed
Rv1201c	Rv1655	Directed
Rv0858c	Rv1202	Directed
Rv1655	Rv1202	Directed
Rv1202	Rv2726c	Directed
Rv2726c	Rv2158c	Directed
Rv2726c	Rv1293	Directed
Rv2158c	Rv2157c	Directed
Rv2753c	Rv2773c	Directed
Rv2215	Rv0400c	Directed
Rv0234c	Rv2589	Directed
Rv1731	Rv2589	Directed
Rv0409	Rv0408	Directed
Rv0409	Rv3667	Directed
Rv3667	Rv0408	Directed
Rv0408	Rv0409	Directed
Rv3667	Rv0409	Directed
Rv0408	Rv3667	Directed
Rv2029c	Rv1099c	Directed
Rv3010c	Rv1099c	Directed
Rv2983	Rv3261	Directed
Rv3261	Rv3262	Directed
Rv1173	Rv3261	Directed
Rv3307	Rv2043c	Directed
Rv3393	Rv2043c	Directed
Rv3199c	Rv1901	Directed
Rv2421c	Rv1901	Directed
Rv2438c	Rv1695	Directed
Rv2421c	Rv1695	Directed
Rv2438c	Rv2713	Directed
Rv2713	Rv3199c	Directed
Rv2421c	Rv2713	Directed
Rv2713	Rv2421c	Directed
Rv2438c	Rv0155	Directed
Rv2438c	Rv0156	Directed
Rv2438c	Rv0157	Directed
Rv0155	Rv3199c	Directed
Rv0156	Rv3199c	Directed
Rv0157	Rv3199c	Directed
Rv2421c	Rv0155	Directed
Rv0155	Rv2421c	Directed
Rv2421c	Rv0156	Directed
Rv0156	Rv2421c	Directed
Rv2421c	Rv0157	Directed
Rv0157	Rv2421c	Directed
Rv2438c	Rv3199c	Directed
Rv2421c	Rv2438c	Directed
Rv1901	Rv2421c	Directed
Rv2421c	Rv0573c	Directed
Rv0573c	Rv2421c	Directed
Rv2421c	Rv1330c	Directed
Rv1330c	Rv2421c	Directed
Rv1596	Rv2421c	Directed
Rv1901	Rv0573c	Directed
Rv1901	Rv1330c	Directed
Rv1596	Rv0573c	Directed
Rv1596	Rv1330c	Directed
Rv3199c	Rv0573c	Directed
Rv3199c	Rv1330c	Directed
Rv1594	Rv1596	Directed
Rv1595	Rv1594	Directed
Rv2043c	Rv0573c	Directed
Rv2043c	Rv1330c	Directed
Rv3307	Rv0573c	Directed
Rv0573c	Rv3307	Directed
Rv3307	Rv1330c	Directed
Rv1330c	Rv3307	Directed
Rv2043c	Rv3307	Directed
Rv0261c	Rv1161	Directed
Rv0261c	Rv1162	Directed
Rv0261c	Rv1164	Directed
Rv0261c	Rv1736c	Directed
Rv0267	Rv1161	Directed
Rv0267	Rv1162	Directed
Rv0267	Rv1164	Directed
Rv0267	Rv1736c	Directed
Rv1737c	Rv1161	Directed
Rv1737c	Rv1162	Directed
Rv1737c	Rv1164	Directed
Rv1737c	Rv1736c	Directed
Rv2329c	Rv1161	Directed
Rv2329c	Rv1162	Directed
Rv2329c	Rv1164	Directed
Rv2329c	Rv1736c	Directed
Rv1161	Rv0252	Directed
Rv1162	Rv0252	Directed
Rv1164	Rv0252	Directed
Rv1736c	Rv0252	Directed
Rv0261c	Rv0252	Directed
Rv0267	Rv0252	Directed
Rv1737c	Rv0252	Directed
Rv2329c	Rv0252	Directed
Rv0021c	Rv0252	Directed
Rv2781c	Rv0252	Directed
Rv1161	Rv0253	Directed
Rv1162	Rv0253	Directed
Rv1164	Rv0253	Directed
Rv1736c	Rv0253	Directed
Rv0261c	Rv0253	Directed
Rv0267	Rv0253	Directed
Rv1737c	Rv0253	Directed
Rv2329c	Rv0253	Directed
Rv0021c	Rv0253	Directed
Rv2781c	Rv0253	Directed
Rv0021c	Rv1161	Directed
Rv2781c	Rv1161	Directed
Rv0021c	Rv1162	Directed
Rv2781c	Rv1162	Directed
Rv0021c	Rv1164	Directed
Rv2781c	Rv1164	Directed
Rv0021c	Rv1736c	Directed
Rv2781c	Rv1736c	Directed
Rv1878	Rv3858c	Directed
Rv1878	Rv3859c	Directed
Rv2220	Rv3858c	Directed
Rv2220	Rv3859c	Directed
Rv2222c	Rv3858c	Directed
Rv2222c	Rv3859c	Directed
Rv2860c	Rv3858c	Directed
Rv2860c	Rv3859c	Directed
Rv0252	Rv1878	Directed
Rv0252	Rv2220	Directed
Rv0252	Rv2222c	Directed
Rv0252	Rv2860c	Directed
Rv0253	Rv1878	Directed
Rv0253	Rv2220	Directed
Rv0253	Rv2222c	Directed
Rv0253	Rv2860c	Directed
Rv0252	Rv2476c	Directed
Rv0253	Rv2476c	Directed
Rv3754	Rv1600	Directed
Rv3754	Rv3772	Directed
Rv2763c	Rv0389	Directed
Rv2763c	Rv0956	Directed
Rv2763c	Rv0957	Directed
Rv2763c	Rv0070c	Directed
Rv2763c	Rv1093	Directed
Rv2763c	Rv2211c	Directed
Rv2763c	Rv2754c	Directed
Rv2763c	Rv2124c	Directed
Rv0389	Rv0070c	Directed
Rv0389	Rv1093	Directed
Rv0956	Rv0070c	Directed
Rv0956	Rv1093	Directed
Rv0389	Rv2211c	Directed
Rv0956	Rv2211c	Directed
Rv0389	Rv2754c	Directed
Rv0956	Rv2754c	Directed
Rv0389	Rv0389	Directed
Rv0389	Rv0956	Directed
Rv0956	Rv0389	Directed
Rv0956	Rv0956	Directed
Rv0389	Rv2124c	Directed
Rv0956	Rv2124c	Directed
Rv0957	Rv0070c	Directed
Rv0957	Rv1093	Directed
Rv0957	Rv2211c	Directed
Rv0957	Rv2754c	Directed
Rv0957	Rv0389	Directed
Rv0957	Rv0956	Directed
Rv0957	Rv2124c	Directed
Rv0070c	Rv2124c	Directed
Rv1093	Rv2124c	Directed
Rv2211c	Rv2124c	Directed
Rv2754c	Rv2124c	Directed
Rv2964	Rv0389	Directed
Rv2964	Rv0956	Directed
Rv2964	Rv2124c	Directed
Rv1406	Rv0389	Directed
Rv1406	Rv0956	Directed
Rv1406	Rv2124c	Directed
Rv3356c	Rv0070c	Directed
Rv3356c	Rv1093	Directed
Rv3356c	Rv2211c	Directed
Rv3356c	Rv2754c	Directed
Rv0070c	Rv3356c	Directed
Rv1093	Rv3356c	Directed
Rv2211c	Rv3356c	Directed
Rv2754c	Rv3356c	Directed
Rv3356c	Rv0389	Directed
Rv3356c	Rv0956	Directed
Rv3356c	Rv0957	Directed
Rv3356c	Rv2964	Directed
Rv3356c	Rv1406	Directed
Rv0389	Rv3356c	Directed
Rv0956	Rv3356c	Directed
Rv0389	Rv2964	Directed
Rv0956	Rv2964	Directed
Rv0389	Rv1406	Directed
Rv0956	Rv1406	Directed
Rv2764c	Rv2763c	Directed
Rv0389	Rv2763c	Directed
Rv0956	Rv2763c	Directed
Rv0957	Rv2763c	Directed
Rv0070c	Rv2763c	Directed
Rv1093	Rv2763c	Directed
Rv2211c	Rv2763c	Directed
Rv2754c	Rv2763c	Directed
Rv2964	Rv2763c	Directed
Rv1406	Rv2763c	Directed
Rv2124c	Rv2763c	Directed
Rv0070c	Rv0389	Directed
Rv1093	Rv0389	Directed
Rv0070c	Rv0956	Directed
Rv1093	Rv0956	Directed
Rv2211c	Rv0389	Directed
Rv2211c	Rv0956	Directed
Rv2754c	Rv0389	Directed
Rv2754c	Rv0956	Directed
Rv2124c	Rv0389	Directed
Rv2124c	Rv0956	Directed
Rv0070c	Rv0957	Directed
Rv1093	Rv0957	Directed
Rv2211c	Rv0957	Directed
Rv2754c	Rv0957	Directed
Rv0389	Rv0957	Directed
Rv0956	Rv0957	Directed
Rv2124c	Rv0957	Directed
Rv2964	Rv0070c	Directed
Rv2964	Rv1093	Directed
Rv1406	Rv0070c	Directed
Rv1406	Rv1093	Directed
Rv2124c	Rv0070c	Directed
Rv2124c	Rv1093	Directed
Rv2964	Rv2211c	Directed
Rv1406	Rv2211c	Directed
Rv2124c	Rv2211c	Directed
Rv2964	Rv2754c	Directed
Rv1406	Rv2754c	Directed
Rv2124c	Rv2754c	Directed
Rv2984	Rv3628	Directed
Rv3232c	Rv3628	Directed
Rv3628	Rv1304	Directed
Rv3628	Rv1305	Directed
Rv3628	Rv1306	Directed
Rv3628	Rv1307	Directed
Rv3628	Rv1308	Directed
Rv3628	Rv1309	Directed
Rv3628	Rv1310	Directed
Rv3628	Rv1311	Directed
Rv1820	Rv3001c	Directed
Rv3002c	Rv3001c	Directed
Rv3003c	Rv3001c	Directed
Rv3470c	Rv3001c	Directed
Rv3509c	Rv3001c	Directed
Rv3001c	Rv0189c	Directed
Rv0189c	Rv2225	Directed
Rv0189c	Rv2210c	Directed
Rv2210c	Rv2225	Directed
Rv2573	Rv3602c	Directed
Rv3602c	Rv1092c	Directed
Rv3602c	Rv3600c	Directed
Rv1092c	Rv1391	Directed
Rv3600c	Rv1391	Directed
Rv1391	Rv1092c	Directed
Rv1391	Rv3600c	Directed
Rv1391	Rv2965c	Directed
Rv1092c	Rv2965c	Directed
Rv2965c	Rv1092c	Directed
Rv3600c	Rv2965c	Directed
Rv2965c	Rv3600c	Directed
Rv1631	Rv2523c	Directed
Rv2965c	Rv1631	Directed
Rv2225	Rv2573	Directed
Rv1408	Rv0729	Directed
Rv0729	Rv1408	Directed
Rv1445c	Rv1122	Directed
Rv1445c	Rv1844c	Directed
Rv1121	Rv1445c	Directed
Rv1447c	Rv1445c	Directed
Rv0946c	Rv1121	Directed
Rv0946c	Rv1447c	Directed
Rv1122	Rv1408	Directed
Rv1844c	Rv1408	Directed
Rv1122	Rv2465c	Directed
Rv1844c	Rv2465c	Directed
Rv2465c	Rv1408	Directed
Rv1408	Rv2465c	Directed
Rv1449c	Rv2465c	Directed
Rv2436	Rv2465c	Directed
Rv2465c	Rv3068c	Directed
Rv1017c	Rv2465c	Directed
Rv2436	Rv1449c	Directed
Rv1449c	Rv3068c	Directed
Rv1017c	Rv1449c	Directed
Rv2436	Rv3068c	Directed
Rv1017c	Rv2436	Directed
Rv1017c	Rv3068c	Directed
Rv2465c	Rv1449c	Directed
Rv2465c	Rv2436	Directed
Rv3068c	Rv2465c	Directed
Rv2465c	Rv1017c	Directed
Rv1449c	Rv2436	Directed
Rv3068c	Rv1449c	Directed
Rv1449c	Rv1017c	Directed
Rv3068c	Rv2436	Directed
Rv2436	Rv1017c	Directed
Rv3068c	Rv1017c	Directed
Rv1448c	Rv1449c	Directed
Rv1449c	Rv1448c	Directed
Rv1449c	Rv0946c	Directed
Rv0946c	Rv1449c	Directed
Rv1449c	Rv2029c	Directed
Rv1449c	Rv3010c	Directed
Rv1099c	Rv1449c	Directed
Rv3010c	Rv1449c	Directed
Rv3010c	Rv2029c	Directed
Rv3010c	Rv3010c	Directed
Rv1448c	Rv2029c	Directed
Rv1448c	Rv3010c	Directed
Rv1448c	Rv0946c	Directed
Rv0946c	Rv1448c	Directed
Rv1449c	Rv0363c	Directed
Rv0478	Rv0363c	Directed
Rv0478	Rv1449c	Directed
Rv0363c	Rv1449c	Directed
Rv0363c	Rv0478	Directed
Rv1449c	Rv0478	Directed
Rv2436	Rv0478	Directed
Rv0478	Rv2436	Directed
Rv1099c	Rv1448c	Directed
Rv1449c	Rv1408	Directed
Rv1408	Rv1449c	Directed
Rv0363c	Rv1448c	Directed
Rv0478	Rv1448c	Directed
Rv0482	Rv2152c	Directed
Rv2152c	Rv2155c	Directed
Rv2155c	Rv2158c	Directed
Rv2157c	Rv2156c	Directed
Rv2156c	Rv2153c	Directed
Rv2981c	Rv2157c	Directed
Rv2136c	Rv2156c	Directed
Rv1600	Rv1908c	Directed
Rv3772	Rv1908c	Directed
Rv2178c	Rv2538c	Directed
Rv2538c	Rv2537c	Directed
Rv2552c	Rv2537c	Directed
Rv2537c	Rv2552c	Directed
Rv2552c	Rv2539c	Directed
Rv2539c	Rv3227	Directed
Rv3227	Rv2540c	Directed
Rv2540c	Rv1609	Directed
Rv2540c	Rv0948c	Directed
Rv2540c	Rv1885c	Directed
Rv0948c	Rv1609	Directed
Rv1885c	Rv1609	Directed
Rv1609	Rv2192c	Directed
Rv1603	Rv2192c	Directed
Rv2192c	Rv1603	Directed
Rv1611	Rv1603	Directed
Rv1603	Rv1611	Directed
Rv1613	Rv1611	Directed
Rv1612	Rv1611	Directed
Rv1611	Rv1613	Directed
Rv1611	Rv1612	Directed
Rv1613	Rv1612	Directed
Rv3838c	Rv1600	Directed
Rv3838c	Rv3772	Directed
Rv1600	Rv3838c	Directed
Rv3772	Rv3838c	Directed
Rv3838c	Rv3754	Directed
Rv0948c	Rv3754	Directed
Rv1885c	Rv3754	Directed
Rv0948c	Rv3838c	Directed
Rv1885c	Rv3838c	Directed
Rv3754	Rv3838c	Directed
Rv3754	Rv0948c	Directed
Rv3754	Rv1885c	Directed
Rv3838c	Rv0948c	Directed
Rv3838c	Rv1885c	Directed
Rv1600	Rv3754	Directed
Rv3772	Rv3754	Directed
Rv3464	Rv3465	Directed
Rv3468c	Rv3465	Directed
Rv3784	Rv3465	Directed
Rv3465	Rv3266c	Directed
Rv3266c	Rv0536	Directed
Rv0524	Rv0512	Directed
Rv0512	Rv0510	Directed
Rv0510	Rv0260c	Directed
Rv0510	Rv0511	Directed
Rv0260c	Rv2678c	Directed
Rv0511	Rv2678c	Directed
Rv0260c	Rv0511	Directed
Rv0260c	Rv2847c	Directed
Rv0511	Rv2847c	Directed
Rv2066	Rv2071c	Directed
Rv2065	Rv2848c	Directed
Rv2847c	Rv2066	Directed
Rv0511	Rv2066	Directed
Rv2066	Rv2064	Directed
Rv2064	Rv2066	Directed
Rv2070c	Rv2072c	Directed
Rv2072c	Rv2065	Directed
Rv2848c	Rv2062c	Directed
Rv1314c	Rv0255c	Directed
Rv2849c	Rv0255c	Directed
Rv0255c	Rv2236c	Directed
Rv2236c	Rv0254c	Directed
Rv0254c	Rv2208	Directed
Rv2228c	Rv2208	Directed
Rv2207	Rv2228c	Directed
Rv1485	Rv1451	Directed
Rv1451	Rv1456c	Directed
Rv0509	Rv0524	Directed
Rv2992c	Rv0509	Directed
Rv1314c	Rv0254c	Directed
Rv2849c	Rv0254c	Directed
Rv2677c	Rv1485	Directed
Rv2677c	Rv0958	Directed
Rv2677c	Rv2850c	Directed
Rv2678c	Rv2677c	Directed
Rv0753c	Rv0904c	Directed
Rv0753c	Rv2247	Directed
Rv0753c	Rv2501c	Directed
Rv0753c	Rv3285	Directed
Rv0243	Rv0904c	Directed
Rv0243	Rv2247	Directed
Rv0243	Rv2501c	Directed
Rv0243	Rv3285	Directed
Rv0859	Rv0904c	Directed
Rv0859	Rv2247	Directed
Rv0859	Rv2501c	Directed
Rv0859	Rv3285	Directed
Rv0914c	Rv0904c	Directed
Rv0914c	Rv2247	Directed
Rv0914c	Rv2501c	Directed
Rv0914c	Rv3285	Directed
Rv1074c	Rv0904c	Directed
Rv1074c	Rv2247	Directed
Rv1074c	Rv2501c	Directed
Rv1074c	Rv3285	Directed
Rv1323	Rv0904c	Directed
Rv1323	Rv2247	Directed
Rv1323	Rv2501c	Directed
Rv1323	Rv3285	Directed
Rv1867	Rv0904c	Directed
Rv1867	Rv2247	Directed
Rv1867	Rv2501c	Directed
Rv1867	Rv3285	Directed
Rv3523	Rv0904c	Directed
Rv3523	Rv2247	Directed
Rv3523	Rv2501c	Directed
Rv3523	Rv3285	Directed
Rv3546	Rv0904c	Directed
Rv3546	Rv2247	Directed
Rv3546	Rv2501c	Directed
Rv3546	Rv3285	Directed
Rv3556c	Rv0904c	Directed
Rv3556c	Rv2247	Directed
Rv3556c	Rv2501c	Directed
Rv3556c	Rv3285	Directed
Rv0753c	Rv0243	Directed
Rv0753c	Rv0859	Directed
Rv0753c	Rv0914c	Directed
Rv0753c	Rv1074c	Directed
Rv0753c	Rv1323	Directed
Rv0753c	Rv1867	Directed
Rv0753c	Rv3523	Directed
Rv0753c	Rv3546	Directed
Rv0753c	Rv3556c	Directed
Rv1492	Rv0951	Directed
Rv1492	Rv0952	Directed
Rv1493	Rv0951	Directed
Rv1493	Rv0952	Directed
Rv0951	Rv1492	Directed
Rv0952	Rv1492	Directed
Rv0951	Rv1493	Directed
Rv0952	Rv1493	Directed
Rv3667	Rv0131c	Directed
Rv3667	Rv0154c	Directed
Rv3667	Rv0231	Directed
Rv3667	Rv0975c	Directed
Rv3667	Rv3140	Directed
Rv3667	Rv0973c	Directed
Rv3667	Rv2247	Directed
Rv3667	Rv2501c	Directed
Rv3667	Rv3280	Directed
Rv3667	Rv3285	Directed
Rv0753c	Rv3667	Directed
Rv0131c	Rv0973c	Directed
Rv0154c	Rv0973c	Directed
Rv0231	Rv0973c	Directed
Rv0975c	Rv0973c	Directed
Rv3140	Rv0973c	Directed
Rv0131c	Rv2247	Directed
Rv0154c	Rv2247	Directed
Rv0231	Rv2247	Directed
Rv0975c	Rv2247	Directed
Rv3140	Rv2247	Directed
Rv0131c	Rv2501c	Directed
Rv0154c	Rv2501c	Directed
Rv0231	Rv2501c	Directed
Rv0975c	Rv2501c	Directed
Rv3140	Rv2501c	Directed
Rv0131c	Rv3280	Directed
Rv0154c	Rv3280	Directed
Rv0231	Rv3280	Directed
Rv0975c	Rv3280	Directed
Rv3140	Rv3280	Directed
Rv0131c	Rv3285	Directed
Rv0154c	Rv3285	Directed
Rv0231	Rv3285	Directed
Rv0975c	Rv3285	Directed
Rv3140	Rv3285	Directed
Rv0753c	Rv0131c	Directed
Rv0753c	Rv0154c	Directed
Rv0753c	Rv0231	Directed
Rv0753c	Rv0975c	Directed
Rv0753c	Rv3140	Directed
Rv0753c	Rv0973c	Directed
Rv0753c	Rv3280	Directed
Rv0753c	Rv0408	Directed
Rv0408	Rv0973c	Directed
Rv0408	Rv2247	Directed
Rv0408	Rv2501c	Directed
Rv0408	Rv3280	Directed
Rv0408	Rv3285	Directed
Rv0408	Rv0131c	Directed
Rv0408	Rv0154c	Directed
Rv0408	Rv0231	Directed
Rv0408	Rv0975c	Directed
Rv0408	Rv3140	Directed
Rv0131c	Rv3667	Directed
Rv0154c	Rv3667	Directed
Rv0231	Rv3667	Directed
Rv0975c	Rv3667	Directed
Rv3140	Rv3667	Directed
Rv0131c	Rv0408	Directed
Rv0154c	Rv0408	Directed
Rv0231	Rv0408	Directed
Rv0975c	Rv0408	Directed
Rv3140	Rv0408	Directed
Rv2445c	Rv0667	Directed
Rv2445c	Rv0668	Directed
Rv2445c	Rv1390	Directed
Rv2445c	Rv3457c	Directed
Rv1617	Rv0667	Directed
Rv1617	Rv0668	Directed
Rv1617	Rv1390	Directed
Rv1617	Rv3457c	Directed
Rv1617	Rv1264	Directed
Rv1617	Rv1318c	Directed
Rv1617	Rv1319c	Directed
Rv1617	Rv1320c	Directed
Rv1617	Rv1625c	Directed
Rv1617	Rv3645	Directed
Rv0667	Rv2445c	Directed
Rv0668	Rv2445c	Directed
Rv1390	Rv2445c	Directed
Rv3457c	Rv2445c	Directed
Rv0667	Rv1617	Directed
Rv0668	Rv1617	Directed
Rv1390	Rv1617	Directed
Rv3457c	Rv1617	Directed
Rv1264	Rv1617	Directed
Rv1318c	Rv1617	Directed
Rv1319c	Rv1617	Directed
Rv1320c	Rv1617	Directed
Rv1625c	Rv1617	Directed
Rv3645	Rv1617	Directed
Rv0667	Rv1264	Directed
Rv0667	Rv1318c	Directed
Rv0667	Rv1319c	Directed
Rv0667	Rv1320c	Directed
Rv0667	Rv1625c	Directed
Rv0667	Rv3645	Directed
Rv0668	Rv1264	Directed
Rv0668	Rv1318c	Directed
Rv0668	Rv1319c	Directed
Rv0668	Rv1320c	Directed
Rv0668	Rv1625c	Directed
Rv0668	Rv3645	Directed
Rv1390	Rv1264	Directed
Rv1390	Rv1318c	Directed
Rv1390	Rv1319c	Directed
Rv1390	Rv1320c	Directed
Rv1390	Rv1625c	Directed
Rv1390	Rv3645	Directed
Rv3457c	Rv1264	Directed
Rv3457c	Rv1318c	Directed
Rv3457c	Rv1319c	Directed
Rv3457c	Rv1320c	Directed
Rv3457c	Rv1625c	Directed
Rv3457c	Rv3645	Directed
Rv2445c	Rv1264	Directed
Rv2445c	Rv1318c	Directed
Rv2445c	Rv1319c	Directed
Rv2445c	Rv1320c	Directed
Rv2445c	Rv1625c	Directed
Rv2445c	Rv3645	Directed
Rv0733	Rv2783c	Directed
Rv0733	Rv1617	Directed
Rv0733	Rv2445c	Directed
Rv0733	Rv0233	Directed
Rv0733	Rv0570	Directed
Rv0733	Rv1981c	Directed
Rv0733	Rv3048c	Directed
Rv0733	Rv3051c	Directed
Rv2783c	Rv0733	Directed
Rv2783c	Rv1617	Directed
Rv2783c	Rv2445c	Directed
Rv2783c	Rv0233	Directed
Rv2783c	Rv0570	Directed
Rv2783c	Rv1981c	Directed
Rv2783c	Rv3048c	Directed
Rv2783c	Rv3051c	Directed
Rv1617	Rv0733	Directed
Rv1617	Rv2783c	Directed
Rv1617	Rv2445c	Directed
Rv1617	Rv0233	Directed
Rv1617	Rv0570	Directed
Rv1617	Rv1981c	Directed
Rv1617	Rv3048c	Directed
Rv1617	Rv3051c	Directed
Rv2445c	Rv0733	Directed
Rv2445c	Rv2783c	Directed
Rv2445c	Rv1617	Directed
Rv2445c	Rv0233	Directed
Rv2445c	Rv0570	Directed
Rv2445c	Rv1981c	Directed
Rv2445c	Rv3048c	Directed
Rv2445c	Rv3051c	Directed
Rv0733	Rv2584c	Directed
Rv0733	Rv1205	Directed
Rv0733	Rv2491	Directed
Rv0733	Rv2202c	Directed
Rv2584c	Rv2202c	Directed
Rv2584c	Rv0733	Directed
Rv2584c	Rv1205	Directed
Rv2584c	Rv2491	Directed
Rv2202c	Rv0733	Directed
Rv2202c	Rv2584c	Directed
Rv2202c	Rv1205	Directed
Rv2202c	Rv2491	Directed
Rv0777	Rv2202c	Directed
Rv0777	Rv1205	Directed
Rv0777	Rv2491	Directed
Rv0777	Rv2584c	Directed
Rv0777	Rv0733	Directed
Rv0805	Rv0733	Directed
Rv0805	Rv2584c	Directed
Rv0805	Rv1205	Directed
Rv0805	Rv2491	Directed
Rv0805	Rv2202c	Directed
Rv2783c	Rv1389	Directed
Rv1389	Rv0233	Directed
Rv1389	Rv0570	Directed
Rv1389	Rv1981c	Directed
Rv1389	Rv3048c	Directed
Rv1389	Rv3051c	Directed
Rv1389	Rv1617	Directed
Rv1389	Rv2445c	Directed
Rv1389	Rv2783c	Directed
Rv1617	Rv1389	Directed
Rv2445c	Rv1389	Directed
Rv1617	Rv2583c	Directed
Rv2445c	Rv2583c	Directed
Rv0667	Rv2583c	Directed
Rv0668	Rv2583c	Directed
Rv1390	Rv2583c	Directed
Rv3457c	Rv2583c	Directed
Rv1264	Rv2583c	Directed
Rv1318c	Rv2583c	Directed
Rv1319c	Rv2583c	Directed
Rv1320c	Rv2583c	Directed
Rv1625c	Rv2583c	Directed
Rv3645	Rv2583c	Directed
Rv0667	Rv2783c	Directed
Rv0668	Rv2783c	Directed
Rv1390	Rv2783c	Directed
Rv3457c	Rv2783c	Directed
Rv2783c	Rv0667	Directed
Rv2783c	Rv0668	Directed
[truncated: 51,209 more rows]

## Sheet: S2 - Drug candidates passing each filter
Filter 1	Filter 2		Filter 3
DEG filter (1393)	DEGs associated with common upregulated reactions (19)	DEGs associated with common downregulated reactions (165)	Upregulated Metabolic Rxn Genes in Top Perturbed Network (4)	Downregulated Metabolic Rxn Genes in Top Perturbed Network (91)
Rv0001	Rv0166	Rv0082	Rv2590	Rv0935
Rv0005	Rv0270	Rv3145	Rv1832	Rv3805c
Rv0006	Rv0404	Rv3146	Rv3515c	Rv1612
Rv0007	Rv1185c	Rv3147	Rv2780	Rv3588c
Rv0009	Rv1521	Rv3148		Rv1611
Rv0011c	Rv1550	Rv3149		Rv1656
Rv0013	Rv1832	Rv3150		Rv2220
Rv0014c	Rv1872c	Rv3151		Rv3317
Rv0015c	Rv1925	Rv3152		Rv3147
Rv0019c	Rv2187	Rv3153		Rv3148
Rv0022c	Rv2211c	Rv3154		Rv3151
Rv0025	Rv2590	Rv3155		Rv0542c
Rv0027	Rv2780	Rv3156		Rv1389
Rv0040c	Rv2930	Rv3157		Rv1596
Rv0046c	Rv2948c	Rv3158		Rv2996c
Rv0048c	Rv2950c	Rv2947c		Rv0886
Rv0050	Rv3229c	Rv0886		Rv0905
Rv0051	Rv3515c	Rv1308		Rv0510
Rv0053	Rv3801c	Rv1304		Rv1308
Rv0054		Rv1311		Rv1309
Rv0055		Rv1310		Rv1613
Rv0056		Rv1305		Rv0545c
Rv0057		Rv1306		Rv0337c
Rv0058		Rv1309		Rv0462
Rv0059		Rv1307		Rv1304
Rv0064		Rv1079		Rv1305
Rv0066c		Rv3341		Rv1307
Rv0072		Rv0751c		Rv0948c
Rv0077c		Rv3799c		Rv2445c
Rv0079		Rv3280		Rv3464
Rv0080		Rv3285		Rv3465
Rv0082		Rv2247		Rv3145
Rv0100		Rv3002c		Rv3146
Rv0104		Rv3509c		Rv3150
Rv0108c		Rv0812		Rv3152
Rv0111		Rv0013		Rv3153
Rv0113		Rv1005c		Rv3154
Rv0115		Rv3248c		Rv3155
Rv0116c		Rv0423c		Rv3156
Rv0119		Rv0957		Rv3157
Rv0122		Rv1609		Rv1311
Rv0123		Rv1409		Rv1310
Rv0127		Rv1659		Rv3799c
Rv0129c		Rv3708c		Rv1908c
Rv0133		Rv1380		Rv2245
Rv0135c		Rv3709c		Rv1552
Rv0137c		Rv2121c		Rv0417
Rv0140		Rv2497c		Rv0562
Rv0144		Rv1011		Rv0957
Rv0147		Rv0948c		Rv1098c
Rv0155		Rv2949c		Rv1306
Rv0157		Rv2895c		Rv0295c
Rv0164		Rv1349		Rv1609
Rv0166		Rv3790		Rv2193
Rv0167		Rv3806c		Rv3029c
Rv0168		Rv2773c		Rv1464
Rv0169		Rv2447c		Rv3248c
Rv0170		Rv3379c		Rv3281
Rv0171		Rv1070c		Rv3396c
Rv0172		Rv0905		Rv3582c
Rv0173		Rv1472		Rv3806c
Rv0174		Rv3774		Rv3158
Rv0175		Rv3794		Rv3042c
Rv0176		Rv3795		Rv3149
Rv0177		Rv3805c		Rv2497c
Rv0178		Rv3140		Rv2247
Rv0179c		Rv3801c		Rv3140
Rv0184		Rv2940c		Rv0946c
Rv0188		Rv0363c		Rv1079
Rv0190		Rv1099c		Rv3529c
Rv0191		Rv1485		Rv1603
Rv0192		Rv3317		Rv1872c
Rv0193c		Rv1552		Rv2610c
Rv0195		Rv2610c		Rv2773c
Rv0196		Rv1551		Rv2895c
Rv0198c		Rv3808c		Rv2995c
Rv0203		Rv3782		Rv1284
Rv0206c		Rv1389		Rv1483
Rv0212c		Rv1326c		Rv3709c
Rv0219		Rv2220		Rv3774
Rv0225		Rv2860c		Rv1133c
Rv0227c		Rv0808		Rv3280
Rv0228		Rv1257c		Rv0694
Rv0232		Rv3396c		Rv2195
Rv0235c		Rv3588c		Rv0046c
Rv0242c		Rv1284		Rv0932c
Rv0243		Rv2194		Rv0753c
Rv0244c		Rv2195		Rv1294
Rv0245		Rv2196		Rv2194
Rv0247c		Rv3029c		Rv3048c
Rv0248c		Rv3043c		Rv1380
Rv0250c		Rv2193
Rv0251c		Rv1623c
Rv0256c		Rv1622c
Rv0262c		Rv1451
Rv0264c		Rv0562
Rv0267		Rv1599
Rv0268c		Rv0510
Rv0270		Rv1294
Rv0274		Rv3215
Rv0276		Rv1611
Rv0277c		Rv0046c
Rv0279c		Rv2995c
Rv0283		Rv2988c
Rv0284		Rv1464
Rv0286		Rv3001c
Rv0292		Rv3264c
Rv0295c		Rv2611c
Rv0300		Rv3582c
Rv0303		Rv2124c
Rv0304c		Rv1133c
Rv0307c		Rv0753c
Rv0308		Rv2225
Rv0315		Rv0819
Rv0317c		Rv1483
Rv0324		Rv2245
Rv0328		Rv2246
Rv0329c		Rv2445c
Rv0331		Rv1596
Rv0333		Rv1656
Rv0337c		Rv0462
Rv0338c		Rv0946c
Rv0340		Rv0337c
Rv0342		Rv0934
Rv0343		Rv0936
Rv0344c		Rv0935
Rv0346c		Rv0933
Rv0353		Rv0932c
Rv0355c		Rv0545c
Rv0363c		Rv0820
Rv0364		Rv0512
Rv0366c		Rv1391
Rv0374c		Rv3281
Rv0375c		Rv1603
Rv0377		Rv1606
Rv0378		Rv0803
Rv0379		Rv1594
Rv0380c		Rv3048c
Rv0383c		Rv2552c
Rv0384c		Rv0542c
Rv0385		Rv3465
Rv0387c		Rv3464
Rv0389		Rv1201c
Rv0390		Rv0417
Rv0391		Rv0295c
Rv0397		Rv3529c
Rv0404		Rv1612
Rv0405		Rv1613
Rv0412c		Rv2158c
Rv0415		Rv0482
Rv0416		Rv0501
Rv0417		Rv3809c
Rv0419		Rv2157c
Rv0423c		Rv1098c
Rv0429c		Rv1621c
Rv0430		Rv3042c
Rv0431		Rv2996c
Rv0432		Rv0884c
Rv0440		Rv3045
Rv0444c		Rv1595
Rv0445c		Rv1908c
Rv0450c		Rv2205c
Rv0462		Rv1872c
Rv0464c		Rv0694
Rv0465c		Rv3032
Rv0466
Rv0467
Rv0474
Rv0476
Rv0478
Rv0479c
Rv0480c
Rv0482
Rv0483
Rv0485
Rv0490
Rv0493c
Rv0494
Rv0501
Rv0502
Rv0510
Rv0512
Rv0514
Rv0516c
Rv0519c
Rv0525
Rv0526
Rv0528
Rv0542c
Rv0543c
Rv0544c
Rv0545c
Rv0546c
Rv0547c
Rv0554
Rv0556
Rv0562
Rv0563
Rv0567
Rv0571c
Rv0573c
Rv0574c
Rv0575c
Rv0576
Rv0578c
Rv0582
Rv0586
Rv0597c
Rv0598c
Rv0601c
Rv0602c
Rv0605
Rv0608
Rv0610c
Rv0612
Rv0613c
Rv0614
Rv0618
Rv0620
Rv0621
Rv0622
Rv0623
Rv0624
Rv0626
Rv0628c
Rv0635
Rv0636
Rv0638
Rv0640
Rv0647c
Rv0650
Rv0651
Rv0652
Rv0654
Rv0656c
Rv0657c
Rv0664
Rv0665
Rv0667
Rv0668
Rv0669c
Rv0672
Rv0673
Rv0674
Rv0677c
Rv0678
Rv0683
Rv0684
Rv0685
Rv0686
Rv0693
Rv0694
Rv0695
Rv0697
Rv0698
Rv0700
Rv0701
Rv0702
Rv0703
Rv0704
Rv0705
Rv0706
Rv0708
Rv0709
Rv0710
Rv0714
Rv0715
Rv0716
Rv0717
Rv0718
Rv0719
Rv0720
Rv0722
Rv0723
Rv0732
Rv0733
Rv0734
Rv0736
Rv0738
Rv0744c
Rv0747
Rv0748
Rv0750
Rv0751c
Rv0752c
Rv0753c
Rv0754
Rv0756c
Rv0758
Rv0761c
Rv0765c
Rv0766c
Rv0774c
Rv0778
Rv0785
Rv0789c
Rv0792c
Rv0799c
Rv0803
Rv0806c
Rv0808
Rv0810c
Rv0811c
Rv0812
Rv0814c
Rv0815c
Rv0816c
Rv0819
Rv0820
Rv0821c
Rv0822c
Rv0823c
Rv0824c
Rv0826
Rv0829
Rv0831c
Rv0834c
Rv0835
Rv0836c
Rv0837c
Rv0839
Rv0840c
Rv0841c
Rv0847
Rv0849
Rv0850
Rv0860
Rv0867c
Rv0869c
Rv0874c
Rv0878c
Rv0879c
Rv0883c
Rv0884c
Rv0886
Rv0889c
Rv0896
Rv0898c
Rv0903c
Rv0905
Rv0908
Rv0909
Rv0910
Rv0911
Rv0922
Rv0931c
Rv0932c
Rv0933
Rv0934
Rv0935
Rv0936
Rv0946c
Rv0947c
Rv0948c
Rv0950c
Rv0951
Rv0952
Rv0954
Rv0957
Rv0959
Rv0961
Rv0966c
Rv0969
Rv0970
Rv0974c
Rv0975c
Rv0976c
Rv0977
Rv0978c
Rv0979c
Rv0980c
Rv0981
Rv0982
Rv0983
Rv0987
Rv0990c
Rv0991c
Rv0992c
Rv1001
Rv1005c
Rv1009
Rv1011
Rv1015c
Rv1020
Rv1021
Rv1022
Rv1023
Rv1030
Rv1031
Rv1035c
Rv1037c
Rv1045
Rv1063c
Rv1065
Rv1066
Rv1070c
Rv1072
Rv1078
Rv1079
Rv1089
Rv1090
Rv1091
Rv1094
Rv1096
Rv1097c
Rv1098c
Rv1099c
Rv1101c
Rv1105
Rv1107c
Rv1111c
Rv1113
Rv1116
Rv1117
Rv1119c
Rv1121
Rv1129c
Rv1130
Rv1131
Rv1132
Rv1133c
Rv1134
Rv1142c
Rv1157c
Rv1158c
Rv1160
Rv1161
Rv1168c
Rv1169c
Rv1173
Rv1174c
Rv1177
Rv1178
Rv1180
Rv1181
Rv1182
Rv1183
Rv1184c
Rv1185c
Rv1187
Rv1192
Rv1195
Rv1196
Rv1201c
Rv1221
Rv1222
Rv1230c
Rv1232c
Rv1234
Rv1239c
Rv1240
Rv1241
Rv1242
Rv1245c
Rv1251c
Rv1252c
Rv1256c
Rv1257c
Rv1259
Rv1265
Rv1266c
Rv1271c
Rv1280c
Rv1281c
Rv1284
Rv1285
Rv1286
Rv1287
Rv1291c
Rv1294
Rv1295
Rv1297
Rv1298
Rv1303
Rv1304
Rv1305
Rv1306
Rv1307
Rv1308
Rv1309
Rv1310
Rv1311
Rv1312
Rv1323
Rv1324
Rv1326c
Rv1328
Rv1329c
Rv1335
Rv1343c
Rv1345
Rv1349
Rv1361c
Rv1375
Rv1378c
Rv1379
Rv1380
Rv1387
Rv1388
Rv1389
Rv1390
Rv1391
Rv1395
Rv1398c
Rv1406
Rv1409
Rv1428c
Rv1432
Rv1435c
Rv1436
Rv1437
Rv1438
Rv1450c
Rv1451
Rv1457c
Rv1460
Rv1461
Rv1462
Rv1464
Rv1465
Rv1466
Rv1471
Rv1472
Rv1475c
Rv1481
Rv1483
Rv1485
Rv1491c
Rv1492
Rv1493
Rv1502
Rv1507c
Rv1516c
Rv1521
Rv1523
Rv1528c
Rv1530
Rv1532c
Rv1533
Rv1535
Rv1541c
Rv1543
Rv1544
Rv1546
Rv1547
Rv1548c
Rv1550
Rv1551
Rv1552
Rv1557
Rv1558
Rv1559
Rv1565c
Rv1566c
Rv1568
Rv1571
Rv1572c
Rv1574
Rv1576c
Rv1577c
Rv1584c
Rv1585c
Rv1586c
Rv1590
Rv1591
Rv1593c
Rv1594
Rv1595
Rv1596
Rv1597
Rv1599
Rv1603
Rv1606
Rv1609
Rv1610
Rv1611
Rv1612
Rv1613
Rv1614
Rv1615
Rv1616
Rv1617
Rv1621c
Rv1622c
Rv1623c
Rv1626
Rv1628c
Rv1630
Rv1632c
Rv1636
Rv1641
Rv1642
Rv1643
Rv1644
Rv1646
Rv1652
Rv1653
Rv1654
Rv1656
Rv1657
Rv1659
Rv1660
Rv1665
Rv1671
Rv1672c
Rv1677
Rv1679
Rv1689
Rv1691
Rv1692
Rv1693
Rv1694
Rv1697
Rv1698
Rv1700
Rv1701
Rv1703c
Rv1704c
Rv1706c
Rv1707
Rv1709
Rv1715
Rv1716
Rv1717
Rv1718
Rv1719
Rv1725c
Rv1730c
Rv1733c
Rv1734c
Rv1740
Rv1741
Rv1747
Rv1748
Rv1771
Rv1775
Rv1776c
Rv1777
Rv1778c
Rv1780
Rv1788
Rv1795
Rv1798
Rv1806
Rv1807
Rv1808
Rv1810
Rv1811
Rv1815
Rv1816
Rv1821
Rv1831
Rv1832
Rv1833c
Rv1834
Rv1836c
Rv1837c
Rv1838c
Rv1839c
Rv1844c
Rv1846c
Rv1847
Rv1850
Rv1851
Rv1855c
Rv1856c
Rv1860
Rv1861
Rv1863c
Rv1867
Rv1869c
Rv1870c
Rv1871c
Rv1872c
Rv1873
Rv1874
Rv1875
Rv1883c
Rv1884c
Rv1886c
Rv1887
Rv1888c
Rv1890c
Rv1892
Rv1893
Rv1894c
Rv1896c
Rv1898
Rv1900c
Rv1901
Rv1906c
Rv1908c
Rv1909c
Rv1912c
Rv1923
Rv1925
Rv1928c
Rv1932
Rv1936
Rv1939
Rv1943c
Rv1947
Rv1950c
Rv1955
Rv1956
Rv1957
Rv1960c
Rv1961
Rv1963c
Rv1964
Rv1966
Rv1980c
Rv1982c
Rv1987
Rv1988
Rv1989c
Rv1990c
Rv1991c
Rv1992c
Rv1993c
Rv1994c
Rv1995
Rv1996
Rv1998c
Rv2005c
Rv2007c
Rv2011c
Rv2014
Rv2022c
Rv2025c
Rv2029c
Rv2030c
Rv2032
Rv2034
Rv2035
Rv2036
Rv2050
Rv2052c
Rv2053c
Rv2056c
Rv2057c
Rv2059
Rv2061c
Rv2066
Rv2069
Rv2074
Rv2077c
Rv2082
Rv2083
Rv2084
Rv2085
Rv2086
Rv2087
Rv2092c
Rv2094c
Rv2096c
Rv2097c
Rv2101
Rv2102
Rv2103c
Rv2104c
Rv2109c
Rv2111c
Rv2115c
Rv2121c
Rv2123
Rv2124c
Rv2127
Rv2128
Rv2133c
Rv2134c
Rv2135c
Rv2138
Rv2142c
Rv2145c
Rv2147c
Rv2150c
Rv2151c
Rv2157c
Rv2158c
Rv2159c
Rv2160c
Rv2161c
Rv2166c
Rv2169c
Rv2170
Rv2174
Rv2179c
Rv2184c
Rv2189c
Rv2190c
Rv2193
Rv2194
Rv2195
Rv2196
Rv2199c
Rv2205c
Rv2211c
Rv2220
Rv2223c
Rv2225
Rv2230c
Rv2232
Rv2238c
Rv2239c
Rv2241
Rv2244
Rv2245
Rv2246
Rv2247
Rv2249c
Rv2250c
Rv2251
Rv2256c
Rv2257c
Rv2258c
Rv2259
Rv2271
Rv2272
Rv2273
Rv2274c
Rv2275
Rv2276
Rv2283
Rv2289
Rv2299c
Rv2301
Rv2308
Rv2317
Rv2319c
Rv2324
Rv2329c
Rv2334
Rv2337c
Rv2339
Rv2340c
Rv2342
Rv2346c
Rv2349c
Rv2350c
Rv2351c
Rv2358
Rv2359
Rv2360c
Rv2370c
Rv2372c
Rv2373c
Rv2374c
Rv2376c
Rv2377c
Rv2379c
Rv2384
Rv2386c
Rv2387
Rv2396
Rv2405
Rv2406c
Rv2410c
Rv2412
Rv2416c
Rv2418c
Rv2420c
Rv2422
Rv2428
Rv2431c
Rv2439c
Rv2440c
Rv2441c
Rv2442c
Rv2445c
Rv2446c
Rv2447c
Rv2448c
Rv2450c
Rv2451
Rv2454c
Rv2457c
Rv2462c
Rv2463
Rv2466c
Rv2467
Rv2468c
Rv2476c
Rv2477c
Rv2497c
Rv2498c
Rv2499c
Rv2509
Rv2513
Rv2514c
Rv2515c
Rv2522c
Rv2523c
Rv2526
Rv2529
Rv2530c
Rv2534c
Rv2536
Rv2541
Rv2544
Rv2547
Rv2548
Rv2551c
Rv2552c
Rv2554c
Rv2555c
Rv2557
Rv2558
Rv2562
Rv2563
Rv2564
Rv2565
Rv2567
Rv2569c
Rv2570
Rv2571c
Rv2572c
Rv2583c
Rv2588c
Rv2590
Rv2592c
Rv2593c
Rv2594c
Rv2597
Rv2603c
Rv2604c
Rv2605c
Rv2610c
Rv2611c
Rv2613c
Rv2615c
Rv2617c
Rv2621c
Rv2622
Rv2631
Rv2632c
Rv2633c
Rv2637
Rv2638
Rv2640c
Rv2642
Rv2644c
Rv2647
Rv2654c
Rv2656c
Rv2657c
Rv2662
Rv2663
Rv2664
Rv2666
Rv2667
Rv2681
Rv2683
Rv2684
Rv2686c
Rv2691
Rv2692
Rv2693c
Rv2694c
Rv2695
Rv2697c
Rv2699c
Rv2703
Rv2705c
Rv2706c
Rv2707
Rv2710
Rv2711
Rv2712c
Rv2713
Rv2716
Rv2721c
Rv2728c
Rv2733c
Rv2736c
Rv2737c
Rv2738c
Rv2741
Rv2743c
Rv2744c
Rv2745c
Rv2761c
Rv2767c
Rv2773c
Rv2774c
Rv2777c
Rv2780
Rv2783c
Rv2784c
Rv2785c
Rv2789c
Rv2790c
Rv2791c
Rv2792c
Rv2796c
Rv2806
Rv2816c
Rv2821c
Rv2825c
Rv2826c
Rv2827c
Rv2830c
Rv2833c
Rv2838c
Rv2839c
Rv2840c
Rv2844
Rv2845c
Rv2846c
Rv2853
Rv2857c
Rv2860c
Rv2861c
Rv2863
Rv2865
Rv2866
Rv2867c
Rv2875
Rv2878c
Rv2880c
Rv2888c
Rv2890c
Rv2891
Rv2893
Rv2895c
Rv2900c
Rv2903c
Rv2904c
Rv2905
Rv2908c
Rv2909c
Rv2924c
Rv2926c
Rv2928
Rv2929
Rv2930
Rv2932
Rv2933
Rv2936
Rv2937
Rv2938
Rv2940c
Rv2942
Rv2945c
Rv2946c
Rv2947c
Rv2948c
Rv2949c
Rv2950c
Rv2951c
Rv2952
Rv2953
Rv2954c
Rv2955c
Rv2956
Rv2959c
Rv2963
Rv2966c
Rv2968c
Rv2970c
Rv2971
Rv2979c
Rv2986c
Rv2988c
Rv2989
Rv2990c
Rv2991
Rv2993c
Rv2995c
Rv2996c
Rv3001c
Rv3002c
Rv3005c
Rv3007c
Rv3009c
Rv3010c
Rv3011c
Rv3013
Rv3016
Rv3018c
Rv3019c
Rv3024c
Rv3029c
Rv3032
Rv3037c
Rv3041c
Rv3042c
Rv3043c
Rv3044
Rv3045
Rv3047c
Rv3048c
Rv3049c
Rv3052c
Rv3053c
Rv3054c
Rv3059
Rv3061c
Rv3062
Rv3065
Rv3066
Rv3074
Rv3075c
Rv3079c
Rv3085
Rv3086
Rv3096
Rv3097c
Rv3099c
Rv3100c
Rv3101c
Rv3102c
Rv3116
Rv3118
Rv3119
Rv3120
Rv3130c
Rv3134c
Rv3135
Rv3136
Rv3140
Rv3145
Rv3146
Rv3147
Rv3148
Rv3149
Rv3150
Rv3151
Rv3152
Rv3153
Rv3154
Rv3155
Rv3156
Rv3157
Rv3158
Rv3159c
Rv3176c
Rv3180c
Rv3182
Rv3188
Rv3189
Rv3197
Rv3200c
Rv3204
Rv3205c
Rv3206c
Rv3208
Rv3209
Rv3211
Rv3213c
Rv3215
Rv3219
Rv3223c
Rv3224
Rv3229c
Rv3232c
Rv3233c
Rv3234c
Rv3236c
Rv3239c
Rv3246c
Rv3248c
Rv3250c
Rv3252c
Rv3253c
Rv3256c
Rv3258c
Rv3261
Rv3264c
Rv3269
Rv3270
Rv3280
Rv3281
Rv3282
Rv3285
Rv3286c
Rv3287c
Rv3288c
Rv3290c
Rv3293
Rv3295
Rv3300c
Rv3305c
Rv3306c
Rv3309c
Rv3317
Rv3320c
Rv3321c
Rv3330
Rv3341
Rv3342
Rv3347c
Rv3349c
Rv3361c
Rv3363c
Rv3365c
Rv3370c
Rv3371
Rv3373
Rv3376
Rv3377c
Rv3378c
Rv3379c
Rv3384c
Rv3385c
Rv3386
Rv3391
Rv3392c
Rv3396c
Rv3401
Rv3406
Rv3407
Rv3416
Rv3417c
Rv3418c
Rv3428c
Rv3429
Rv3434c
Rv3437
Rv3442c
Rv3443c
Rv3445c
Rv3449
Rv3456c
Rv3457c
Rv3458c
Rv3459c
Rv3460c
Rv3461c
Rv3463
Rv3464
Rv3465
Rv3466
Rv3477
Rv3478
Rv3479
Rv3481c
Rv3484
Rv3485c
Rv3487c
Rv3489
Rv3492c
Rv3493c
Rv3494c
Rv3495c
Rv3496c
Rv3498c
Rv3499c
Rv3504
Rv3509c
Rv3510c
Rv3515c
Rv3516
Rv3520c
Rv3524
Rv3526
Rv3527
Rv3529c
Rv3530c
Rv3531c
Rv3534c
Rv3535c
Rv3536c
Rv3543c
Rv3546
Rv3551
Rv3563
Rv3569c
Rv3572
Rv3582c
Rv3583c
Rv3584
Rv3587c
Rv3588c
Rv3592
Rv3596c
Rv3598c
Rv3600c
Rv3603c
Rv3604c
Rv3612c
Rv3613c
Rv3614c
Rv3615c
Rv3616c
Rv3619c
Rv3624c
Rv3628
Rv3631
Rv3633
Rv3639c
Rv3642c
Rv3646c
Rv3648c
Rv3650
Rv3651
Rv3663c
Rv3666c
Rv3669
Rv3670
Rv3672c
Rv3675
Rv3677c
Rv3678c
Rv3682
Rv3685c
Rv3686c
Rv3692
Rv3694c
Rv3695
Rv3696c
Rv3698
Rv3703c
Rv3704c
Rv3705c
Rv3708c
Rv3709c
Rv3711c
Rv3713
Rv3715c
Rv3716c
Rv3718c
Rv3722c
Rv3726
Rv3728
Rv3729
Rv3737
Rv3739c
Rv3741c
Rv3743c
Rv3746c
Rv3747
Rv3752c
Rv3756c
Rv3757c
Rv3759c
Rv3774
Rv3776
Rv3781
Rv3782
Rv3783
Rv3785
Rv3789
Rv3790
Rv3794
Rv3795
Rv3799c
Rv3801c
Rv3804c
Rv3805c
Rv3806c
Rv3808c
Rv3809c
Rv3810
Rv3811
Rv3816c
Rv3821
Rv3824c
Rv3832c
Rv3837c
Rv3839
Rv3841
Rv3842c
Rv3846
Rv3848
Rv3849
Rv3852
Rv3854c
Rv3855
Rv3857c
Rv3862c
Rv3863
Rv3868
Rv3874
Rv3875
Rv3877
Rv3880c
Rv3881c
Rv3887c
Rv3889c
Rv3890c
Rv3893c
Rv3899c
Rv3909
Rv3910
Rv3914
Rv3915
Rv3917c
Rv3920c
Rv3921c
Rv3922c
Rv3923c
Rv3924c

## Sheet: S3- Details of Reactions in iEK1011
Rxn	RxnName	GPR	SubSystem
2AGPEAT160	2-acyl-glycerophospho-ethanolamine acyltransferase (n-C16:0)		Fatty Acid Metabolism
2AGPEAT180	2-acyl-glycerophospho-ethanolamine acyltransferase (n-C18:0)		Fatty Acid Metabolism
5DGLCNR	5-dehydro-D-gluconate reductase	Rv2573	Pantothenate and CoA Metabolism
AACPS10	AACPS10		Fatty Acid Metabolism
AACPS11	AACPS11		Membrane Metabolism
AACPS3	Acyl-[acyl-carrier-protein] synthetase (n-C16:0)		Fatty Acid Metabolism
ABTA	4-aminobutyrate transaminase	Rv2589	Alanine, Aspartate, and Glutamate Metabolism
ACACT1r	Acetyl-CoA C-acetyltransferase	Rv1323 or Rv3556c or Rv1135A	Pyruvate Metabolism
ACALDi	Acetaldehyde dehydrogenase (acetylating)	Rv3535c	Pyruvate Metabolism
ACBIPGT	Adenosyl cobinamide phosphate guanyltransferase	Rv0254c	Cofactor and Prosthetic Group Biosynthesis
AGPAT160	1-hexadecanoyl-sn-glycerol 3-phosphate O-acyltransferase (n-C16:0)	Rv2182c or Rv2483c	Glycerophospholipid metabolism
ACCC	Acyl-CoA Carboxylase	Rv3799c and Rv3280 and Rv3285
AGPAT160190	AGPAT160190	Rv2182c or Rv2483c	Glycerophospholipid metabolism
AGPAT190	AGPAT190	Rv2483c or Rv2182c	Glycerophospholipid metabolism
AGPR	N-acetyl-g-glutamyl-phosphate reductase	Rv1652	Arginine and Proline Metabolism
ACChex	Palmitoyl Coenzyme A Hydrolase	Rv3280	Fatty Acid Metabolism
ACGAMPM	Phosphoacetylglucosamine mutase	Rv3441c	Arabinogalactan biosynthesis
AHC	Adenosylhomocysteinase	Rv3248c	Cysteine and methionine metabolism
CHLabc	Choline transport via ABC system	Rv3756c and Rv3757c and Rv3758c and Rv3759c	Transport
ACGAMT	UDP-N-acetylglucosamine:undecaprenylphosphate N-acetylglucosamine -1-phosphate transferase	Rv1302	Arabinogalactan biosynthesis
CHOLD	Choline dehydrogenase		Other Amino Acid Metabolism
CHORM	Chorismate mutase	Rv1885c or Rv0948c	Tyrosine, Tryptophan, and Phenylalanine Metabolism
AHCYSNS	S-adenosylhomocysteine nucleosidase	Rv0091	Cysteine and methionine metabolism
ACGK	Acetylglutamate kinase	Rv1654	Arginine and Proline Metabolism
AHMMPS	4 amino 5 hydroxymethyl 2 methylpyrimidine synthetase	Rv0423c	Cofactor and Prosthetic Group Biosynthesis
AICART	Phosphoribosylaminoimidazolecarboxamide formyltransferase	Rv0957	Purine and Pyrimidine Biosynthesis
CHORS	Chorismate synthase	Rv2540c	Tyrosine, Tryptophan, and Phenylalanine Metabolism
CHRPL	Chorismate pyruvate lyase	Rv2949c	Membrane Metabolism
ACGS	N-acetylglutamate synthase	Rv2747	Urea Cycle
CIGAMS	Cys-1D-myo-inositol 2-deoxy-D-glucopyranoside synthase	Rv2130c	Redox Metabolism
CITLr	Citrate lyase	Rv2498c or Rv3075c	Citric Acid Cycle
AIRCr	Phosphoribosylaminoimidazole carboxylase	Rv3275c and Rv3276c	Purine and Pyrimidine Biosynthesis
ACHBS	2-aceto-2-hydroxybutanoate synthase	Rv3003c or (Rv3470c and Rv3002c)	Valine, Leucine, and Isoleucine Metabolism
AKGDb	Oxoglutarate dehydrogenase (dihydrolipoamide S-succinyltransferase)	Rv2215	Citric Acid Cycle
ALAALAD	D-alanine-D-alanine dipeptidase	Rv3330 or Rv2911	Membrane Metabolism
ALAALAr	D-alanine-D-alanine ligase (reversible)	Rv2981c	Arabinogalactan biosynthesis
ALAD_L	L-alanine dehydrogenase	Rv2780	Alanine, Aspartate, and Glutamate Metabolism
ALAR	Alanine racemase	Rv3423c	Arabinogalactan biosynthesis
ALAt2r	L alanine reversible transport via proton symport		Transport
CITabc	Citrate transport via ABC system		Transport
CLPNS160190	CLPNS160190	Rv1822	Glycerophospholipid metabolism
CMCBTFL	CMCBTFL	Rv2895c and Rv1348 and Rv1349	Redox Metabolism
CMCBTFU	CMCBTFU	Rv2895c and Rv1348 and Rv1349	Redox Metabolism
CMLDC	4 carboxymuconolactone decarboxylase	Rv0771 or Rv0464c	Miscellaneous
CO2t	CO2 transporter via diffusion		Transport
COAt	COAt		Transport
COBALTt5	Cobalt (Co+2) transport via diffusion (extracellular to cytoplasm)	Rv1239c	Transport
ALDD1	Aldehyde dehydrogenase formaldehyde NAD	Rv2259 or Rv1895 or Rv3045	Redox Metabolism
ACKr	Acetate kinase	Rv0409	Pyruvate Metabolism
ACLS	Acetolactate synthase	(Rv3002c and Rv3003c) or Rv1820 or Rv3509c	Valine, Leucine, and Isoleucine Metabolism
ALDD19x	Aldehyde dehydrogenase (phenylacetaldehyde, NAD)	Rv2858c	Tyrosine, Tryptophan, and Phenylalanine Metabolism
ACODA	Acetylornithine deacetylase		Other Amino Acid Metabolism
ALDD2x	Aldehyde dehydrogenase (acetaldehyde, NAD)	(Rv0768 and Rv3293) or Rv0147 or Rv0458	Glycolysis/Gluconeogenesis
COCHL	Cobaltochelatase	Rv2062c	Cofactor and Prosthetic Group Biosynthesis
COt	CO transporter via diffusion		Transport
AMAOTr	Adenosylmethionine-8-amino-7-oxononanoate transaminase	Rv1568	Cofactor and Prosthetic Group Biosynthesis
CPC6R	Precorrin-6A reductase	Rv2070c	Cofactor and Prosthetic Group Biosynthesis
ACONT	Aconitate hydratase	Rv1475c	Citric Acid Cycle
CPPPGO	Coproporphyrinogen oxidase (O2 required)	Rv2388c	Cofactor and Prosthetic Group Biosynthesis
ACOTA	Acetylornithine transaminase	Rv1655	Arginine and Proline Metabolism
CRNabc	L-carnitine transport via ABC system	Rv3756c and Rv3757c and Rv3758c and Rv3759c	Transport
ACP1_FMN	Acid phosphatase (FMN)	Rv3310	Riboflavin Metabolism
CS	Citrate synthase	Rv0896 or Rv0889c	Citric Acid Cycle
CTPS1	CTP synthase NH3	Rv1699	Purine and Pyrimidine Biosynthesis
CTPS2	CTP synthase (glutamine)	Rv1699	Purine and Pyrimidine Biosynthesis
CYANST	Cyanide sulfurtransferase	Rv0815c or Rv2291 or Rv3117 or Rv3283 or Rv0390	Cysteine and methionine metabolism
CYO1a	CYO1a	Rv2195 and Rv2196 and Rv2194	Oxidative Phosphorylation
CYO1b	CYO1b	Rv2193 and Rv1451 and Rv3043c and Rv2200c	Oxidative Phosphorylation
CYRDAAT	Cob(I)yrinic acid a,c-diamide adenosyltransferase	Rv2849c	Cofactor and Prosthetic Group Biosynthesis
AMID4	Amidase	Rv2888c or Rv1263 or Rv3375 or Rv2363 or Rv3175	Other Amino Acid Metabolism
AMMQT8	S-adenosylmethione:2-demthylmenaquinone methyltransferase (menaquinone 8)		Cofactor and Prosthetic Group Biosynthesis
ACPS1	Acyl-carrier protein synthase	Rv2523c	Pantothenate and CoA Metabolism
CYRDAR	Cob(II)yrinic acid a,c-diamide reductase (fmn-dependent)		Cofactor and Prosthetic Group Biosynthesis
CYSS	Cysteine synthase	Rv2334 or Rv1336	Cysteine and methionine metabolism
CYSTL	Cystathionine b-lyase	Rv0075 or Rv2294	Cysteine and methionine metabolism
ACS	Acetyl-CoA synthetase	Rv3667	Glycolysis/Gluconeogenesis
CYSTS	Cystathionine beta synthase	Rv1077	Cysteine and methionine metabolism
CYTBD	Cytochrome oxidase bd (ubiquinol-8: 2 protons)	(Rv1622c and Rv1620c) or (Rv1622c and Rv1621c)	Redox Metabolism
AMMQT8_2	S-adenosylmethione:2-demethylmenaquinone methyltransferase		Oxidative Phosphorylation
CYTBD2	CYTBD2	Rv1620c and Rv1621c and Rv1622c and Rv1623c	Redox Metabolism
ACS2	Acetyl-CoA synthase (propionate)	Rv3667	Alternate Carbon Metabolism
CYTD	Cytidine deaminase	Rv3315c	Purine and Pyrimidine Biosynthesis
AMPTASECG	Alanyl aminopeptidase (cys-gly)	Rv2467	Other Amino Acid Metabolism
ANPRT	Anthranilate phosphoribosyltransferase	Rv2192c	Tyrosine, Tryptophan, and Phenylalanine Metabolism
ANS	Anthranilate synthase	Rv1609	Tyrosine, Tryptophan, and Phenylalanine Metabolism
CYTDK2	Cytidine kinase (GTP)		Nucleotide Salvage Pathway
ACYSBMNt	ACYSBMNt		Transport
CYTDt2r	Cytidine transport in via proton symport		Transport
CYTK1	Cytidylate kinase (CMP)	Rv1712	Purine and Pyrimidine Biosynthesis
AOXSr	8-amino-7-oxononanoate synthase	Rv1569 and Rv0032	Cofactor and Prosthetic Group Biosynthesis
APRAUR	5-amino-6-(5-phosphoribosylamino)uracil reductase	Rv2671 or Rv1409	Riboflavin Metabolism
CYTK2	Cytidylate kinase (dCMP)	Rv1712	Purine and Pyrimidine Biosynthesis
ADA	Adenosine deaminase	Rv3313c	Purine and Pyrimidine Biosynthesis
ARACHTA	ARACHTA		Membrane Metabolism
ARB_Dabc	ARB Dabc		Transport
Clt	Major Facilitator(MFS) TCDB:2.A.1.14.6	Rv0143c	Transport
ADCL	4-aminobenzoate synthase	Rv0812	Folate Metabolism
Cuabc	Copper transport via ABC system	Rv0092 or Rv0103c	Transport
Cut1	Copper export via ATPase	Rv0092 or Rv0103c	Transport
ARBabc	L-arabinose transport via ABC system		Transport
ARBt2r	L-arabinose transport via proton symport		Transport
DADA	Deoxyadenosine deaminase		Nucleotide Salvage Pathway
ARGDC	Arginine decarboxylase	Rv2531c	Alanine, Aspartate, and Glutamate Metabolism
ADCPS1	Adenosylcobinamide-phosphate synthase	Rv2236c	Cofactor and Prosthetic Group Biosynthesis
ARGDr	Arginine deiminase	Rv1001	Arginine and Proline Metabolism
ARGSL	Argininosuccinate lyase	Rv1659	Alanine, Aspartate, and Glutamate Metabolism
ARGSS	Argininosuccinate synthase	Rv1658	Alanine, Aspartate, and Glutamate Metabolism
ARGt5r	ARGtiDF	Rv2320c	Transport
DADK	Deoxyadenylate kinase		Nucleotide Salvage Pathway
DAGK160	Diacylglycerol kinase (n-C16:0)	Rv0499 or Rv2252	Glycerophospholipid metabolism
DALAOX	D amino acid oxidase	Rv1905c	Other Amino Acid Metabolism
DALAt2r	D-alanine transport via proton symport	Rv1704c	Transport
DAPDC	Diaminopimelate decarboxylase	Rv1293	Threonine and Lysine Metabolism
DAPE	Diaminopimelate epimerase	Rv2726c	Threonine and Lysine Metabolism
DASYN160	CDP-diacylglycerol synthetase (n-C16:0)	Rv2881c	Glycerophospholipid metabolism
ASAD	Aspartate-semialdehyde dehydrogenase	Rv3708c	Glycolysis/Gluconeogenesis
ASNN	L-asparaginase	Rv1538c	Alanine, Aspartate, and Glutamate Metabolism
DASYN160190	CDP-diacylglycerol synthetase (C16:0, C19:0)	Rv2881c	Glycerophospholipid metabolism
ASNS1	Asparagine synthase (glutamine-hydrolysing)	Rv2201	Alanine, Aspartate, and Glutamate Metabolism
ADCPS2	Adenosylcobinamide-phosphate synthase	Rv0254c or Rv2236c	Cofactor and Prosthetic Group Biosynthesis
DASYN190190	DASYN190190	Rv2881c	Glycerophospholipid metabolism
DB4PS	3,4-Dihydroxy-2-butanone-4-phosphate synthase	Rv1940	Cofactor and Prosthetic Group Biosynthesis
ASNt2r	L asparagine reversible transport via proton symport	Rv2127 or Rv0346c	Transport
DBTSr	Dethiobiotin synthase	Rv1570	Cofactor and Prosthetic Group Biosynthesis
ASP1DC	Aspartate 1-decarboxylase	Rv3601c	Alanine, Aspartate, and Glutamate Metabolism
ADCS	4-amino-4-deoxychorismate synthase	Rv0013 and Rv1005c	Folate Metabolism
ASPCT	Aspartate carbamoyltransferase	Rv1380	Purine and Pyrimidine Biosynthesis
ASPK	Aspartate kinase	Rv3709c	Glycolysis/Gluconeogenesis
DCPDP	Decaprenyl-diphosphatase	Rv2136c	Polyprenyl Metabolism
DCPDPP	DCPDPP	Rv3807c	Arabinogalactan biosynthesis
ADCYRS	Adenosylcobyric acid synthase (glutamine-hydrolysing)	Rv0255c	Cofactor and Prosthetic Group Biosynthesis
DCPDPS	DCPDPS		Polyprenyl Metabolism
DCPE	Decaprenylphosphoryl ribose, arabinofuranose isomerization	Rv3790 and Rv3791	Arabinogalactan biosynthesis
ASPO5	L-aspartate oxidase	Rv1595	Alanine, Aspartate, and Glutamate Metabolism
ASPTA	Aspartate transaminase	Rv0337c	Alanine, Aspartate, and Glutamate Metabolism
ASPt2r	L aspartate reversible transport via proton symport	Rv0346c or Rv2127	Transport
DCPT	Phosphoribose transferase (undecaprenyl phosphate)	Rv3806c	Arabinogalactan biosynthesis
ADK1	Adenylate kinase	Rv0733	Purine and Pyrimidine Biosynthesis
DCTPD	DCTP deaminase	Rv0321	Purine and Pyrimidine Biosynthesis
AST	Arginine succinyltransferase		Arginine and Proline Metabolism
ADK2	Adenylate kinase (Inorganic triphosphate)	Rv0733	Purine and Pyrimidine Biosynthesis
ATPPRT	ATP phosphoribosyltransferase	Rv2121c	Histidine Metabolism
ATPS4r	ATP synthase (four protons for one ATP)	Rv1308 and Rv1304 and Rv1311 and Rv1310 and Rv1305 and Rv1306 and Rv1309 and Rv1307	Oxidative Phosphorylation
BACCL	Biotin acetyl CoA carboxylase ligase	Rv3279c	Cofactor and Prosthetic Group Biosynthesis
BALAt2r	Beta Alanine transport in via proton symport	Rv0522	Transport
DCTPD2	DCTP deaminase	Rv0321	Purine and Pyrimidine Biosynthesis
DCYTD	Deoxycytidine deaminase		Purine and Pyrimidine Biosynthesis
DDPA	3-deoxy-D-arabino-heptulosonate 7-phosphate synthetase	Rv2178c	Tyrosine, Tryptophan, and Phenylalanine Metabolism
ADMDCr	Adenosylmethionine decarboxylase		Cysteine and methionine metabolism
DESAT16	Palmitoyl CoA desaturase n C160CoA n C161CoA	Rv3229c	Fatty Acid Metabolism
DESAT18	Stearoyl CoA desaturase n C180CoA n C181CoA	Rv0824c and Rv1094 and Rv3229c	Fatty Acid Metabolism
DGC3D	DGC3D	Rv1928c or Rv1714	Alternate Carbon Metabolism
BDH	3-HYDROXYBUTYRATE-DEHYDROGENASE-RXN		Pyruvate Metabolism
BETALDHx	Betaine-aldehyde dehydrogenase	Rv0223c	Other Amino Acid Metabolism
BMNMSHS	BMNMSHS		Redox Metabolism
ADNCYC	Adenylate cyclase	((Rv1318c and Rv1319c and Rv1320c) or Rv1625c or Rv1647 or Rv1264) or Rv2212 or Rv2435c or Rv1120c or Rv1900c or Rv3645 or Rv0386	Purine and Pyrimidine Biosynthesis
BMNt	BMNt		Transport
BPNT	3',5'-bisphosphate nucleotidase	Rv2131c	Other Amino Acid Metabolism
DGK1	Deoxyguanylate kinase (dGMP:ATP)	Rv1389	Purine and Pyrimidine Biosynthesis
DHAD1	Dihydroxy-acid dehydratase (2,3-dihydroxy-3-methylbutanoate)	Rv0189c	Valine, Leucine, and Isoleucine Metabolism
DHAD2	Dihydroxy-acid dehydratase (2,3-dihydroxy-3-methylpentanoate)	Rv0189c	Valine, Leucine, and Isoleucine Metabolism
BTS2	Biotin synthase (ala-L producing)	Rv1589	Cofactor and Prosthetic Group Biosynthesis
DHDPRy	Dihydrodipicolinate reductase (NADPH)	Rv2773c	Threonine and Lysine Metabolism
ADNK1	Adenosine kinase	Rv2202c	Nucleotide Salvage Pathway
DHDPS	Dihydrodipicolinate synthase	Rv2753c	Threonine and Lysine Metabolism
DHFR	Dihydrofolate reductase	Rv2763c	Folate Metabolism
DHFS	Dihydrofolate synthase	Rv2447c	Folate Metabolism
BTS3r	Biotin synthase	Rv1589	Cofactor and Prosthetic Group Biosynthesis
CAATPS	CAATPS	Rv0107c	Transport
CAT	Catalase	Rv1908c	Redox Metabolism
ADNK3	Adenosine kinase	Rv2202c	Nucleotide Salvage Pathway
CAt4	Calcium transport inout via proton antiporter	Rv1607	Transport
DHNAOT	1,4-dihydroxy-2-naphthoate octaprenyltransferase	Rv0534c	Cofactor and Prosthetic Group Biosynthesis
CBIAT	Cobinamide adenyltransferase	Rv2849c	Cofactor and Prosthetic Group Biosynthesis
ADNK4	Adenosine kinase	Rv2202c	Nucleotide Salvage Pathway
CBLAT	Cob(I)alamin adenosyltransferase		Cofactor and Prosthetic Group Biosynthesis
CBPS	Carbamoyl-phosphate synthase (glutamine-hydrolysing)	Rv1383 and Rv1384	Purine and Pyrimidine Biosynthesis
CDAPPA160	CDP-Diacylglycerol pyrophostatase (n-C16:0)	Rv2289	Glycerophospholipid metabolism
ADOCBIK	Adenosyl cobinamide kinase	Rv0254c	Cofactor and Prosthetic Group Biosynthesis
CDAPPA160190	CDP-Diacylglycerol pyrophostatase (C16:0, C19:0)	Rv2289	Glycerophospholipid metabolism
ADOCBLS	Adenosylcobalamin 5'-phosphate synthase	Rv2208	Cofactor and Prosthetic Group Biosynthesis
CDAPPA190	CDAPPA190	Rv2289	Glycerophospholipid metabolism
CDPMEK	4-(cytidine 5'-diphospho)-2-C-methyl-D-erythritol kinase	Rv1011	Polyprenyl Metabolism
ADPT	Adenine phosphoribosyltransferase	Rv2584c	Purine and Pyrimidine Biosynthesis
CDPPT160	CDPPT160	Rv2612c	Glycerophospholipid metabolism
CDPPT160190	CDP diacylglycerol inositon 3-phosphatidyltransferase	Rv2612c	Glycerophospholipid metabolism
DHNPA	Dihydroneopterin aldolase	Rv3607c	Folate Metabolism
ADSK	Adenylyl-sulfate kinase	Rv1286	Sulfur metabolism
DHNPA2	Dihydroneopterin aldolase reversible	Rv3607c	Folate Metabolism
ADSL1r	Adenylsuccinate lyase	Rv0777	Purine and Pyrimidine Biosynthesis
DHORTS	Dihydroorotase	Rv1381	Purine and Pyrimidine Biosynthesis
ADSL2r	Adenylosuccinate lyase	Rv0777	Purine and Pyrimidine Biosynthesis
DHPPDA	Diaminohydroxyphosphoribosylaminopyrimidine deaminase	Rv1409	Riboflavin Metabolism
DHPPDA2	Diaminohydroxyphosphoribosylaminopryrimidine deaminase (25drapp)	Rv2671 or Rv1409	Riboflavin Metabolism
EX_lac_L	L-Lactate exchange		Extracellular exchange
DHPS2	Dihydropteroate synthase	Rv3608c or Rv1207	Folate Metabolism
ADSS	Adenylosuccinate synthase	Rv0357c	Purine and Pyrimidine Biosynthesis
DHQD	3-dehydroquinate dehydratase, irreversible	Rv2537c	Tyrosine, Tryptophan, and Phenylalanine Metabolism
AFTA	Arabinofuranosyl transferase (M tb)	Rv3792	Arabinogalactan biosynthesis
DHQS	3-dehydroquinate synthase	Rv2538c	Tyrosine, Tryptophan, and Phenylalanine Metabolism
DMATT	Dimethylallyltranstransferase	Rv3398c or Rv3383c or Rv2173	Cofactor and Prosthetic Group Biosynthesis
DMPPS	1-hydroxy-2-methyl-2-(E)-butenyl 4-diphosphate reductase (dmpp)	Rv1110	Cofactor and Prosthetic Group Biosynthesis
EX_lcts	Lactose exchange		Extracellular exchange
EX_leu_L	L-Leucine exchange		Extracellular exchange
EX_lys_L	L-Lysine exchange		Extracellular exchange
AGDC	N-acetylglucosamine-6-phosphate deacetylase	Rv3332	Alternate Carbon Metabolism
EX_mal_L	L-Malate exchange		Extracellular exchange
DNMPPA	Dihydroneopterin monophosphate dephosphorylase		Folate Metabolism
DNTPPA	Dihydroneopterin triphosphate pyrophosphatase		Folate Metabolism
EX_malt	Maltose exchange		Extracellular exchange
AGMT	Agmatinase		Alanine, Aspartate, and Glutamate Metabolism
EX_malthp	EX malthp LPAREN e RPAREN		Extracellular exchange
DPCOAK	Dephospho-CoA kinase	Rv1631	Pantothenate and CoA Metabolism
DPPS	Decaprenyl synthase		Polyprenyl Metabolism
DPR	2-dehydropantoate 2-reductase	Rv2573	Pantothenate and CoA Metabolism
DRPA	Deoxyribose-phosphate aldolase	Rv0478	Pentose Phosphate Pathway
EX_meoh	Methanol exchange		Extracellular exchange
EX_met_L	L-Methionine exchange		Extracellular exchange
EX_mg2	Mg exchange		Extracellular exchange
DSERt2r	D-serine transport via proton symport	Rv1704c	Transport
EX_na1	Sodium exchange
FACOAL200	Fatty-acid--CoA ligase	Rv0035 or Rv0099 or Rv0119 or Rv0166 or Rv0214 or Rv0270 or Rv0404 or Rv0551c or Rv0852 or Rv1058 or Rv1185c or Rv1193 or Rv1206 or Rv1427c or Rv1521 or Rv1529 or Rv1549 or Rv1550 or Rv1750c or Rv1925 or Rv2187 or Rv2505c or Rv2590 or Rv2930 or Rv2941 or Rv2948c or Rv2950c or Rv3089 or Rv3506 or Rv3513c or Rv3515c or Rv3561 or Rv3801c or Rv3826	Membrane Metabolism
EX_nh4	Ammonia exchange		Extracellular exchange
EX_no2	Nitrite exchange		Extracellular exchange
EX_no3	Nitrate exchange		Extracellular exchange
EX_no	Nitric oxide exchange		Extracellular exchange
DTMPK	DTMP kinase	Rv3247c	Purine and Pyrimidine Biosynthesis
DURIK1	Deoxyuridine kinase (ATP:Deoxyuridine)		Purine and Pyrimidine Biosynthesis
DURIPP	Deoxyuridine phosphorylase		Purine and Pyrimidine Biosynthesis
DUTPDP	DUTP diphosphatase	Rv2697c	Purine and Pyrimidine Biosynthesis
DXPRIi	1-deoxy-D-xylulose reductoisomerase	Rv2870c	Polyprenyl Metabolism
DXPS	1-deoxy-D-xylulose 5-phosphate synthase	Rv3379c or Rv2682c	Polyprenyl Metabolism
EX_o2	O2 exchange		Extracellular exchange
EX_ocdca	Octadecanoate (n-C18:0) exchange		Extracellular exchange
FACOAL80	Fatty-acid--CoA ligase (octanoate)	Rv3826 or Rv1529 or Rv1185c or Rv2590 or Rv0099	Fatty Acid Metabolism
EX_orn	Ornithine exchange		Extracellular exchange
EX_pac	Phenylacetic acid exchange		Extracellular exchange
ENO	Enolase	Rv1023	Glycolysis/Gluconeogenesis
FACOALPHDCA	FACOALPHDCA		Membrane Metabolism
EX_pdima	EX pdima LPAREN e RPAREN		Extracellular exchange
FACOALPREPH	FACOALPREPH	Rv2930	Membrane Metabolism
EX_phdca	EX phdca LPAREN e RPAREN		Extracellular exchange
ETHAt	Ethanolamine transport via diffusion extracellular		Transport
EX_acysbmn	EX acysbmn LPAREN e RPAREN		Extracellular exchange
EX_phe_L	L-Phenylalanine exchange		Extracellular exchange
FAH4	FAH4		Membrane Metabolism
EX_pi	Phosphate exchange		Extracellular exchange
EX_ala_B	Beta-Alanine exchange		Extracellular exchange
FAMPL1	Fatty Acid Ligase AMP (mycolic acid)	Rv3801c	Mycolic Acid Biosynthesis
EX_ala_D	D-Alanine exchange		Extracellular exchange
EX_ala_L	L-Alanine exchange		Extracellular exchange
EX_arab_D	D Arabinose exchange		Extracellular exchange
EX_arab_L	L-Arabinose exchange		Extracellular exchange
EX_ppa	Propionate exchange		Extracellular exchange
EX_ppdima	EX ppdima LPAREN e RPAREN		Extracellular exchange
EX_pro_L	L-Proline exchange		Extracellular exchange
EX_pyr	Pyruvate exchange		Extracellular exchange
EX_rib_D	D-Ribose exchange		Extracellular exchange
EX_ser_D	D-Serine exchange		Extracellular exchange
EX_ser_L	L-Serine exchange		Extracellular exchange
EX_arg_L	L-Arginine exchange		Extracellular exchange
EX_asn_L	L-Asparagine exchange		Extracellular exchange
EX_asp_L	L-Aspartate exchange		Extracellular exchange
EX_skm	Shikimate exchange		Extracellular exchange
FAMPL2	FAMPL2	Rv3801c	Mycolic Acid Biosynthesis
EX_so4	Sulfate exchange		Extracellular exchange
EX_succ	Succinate exchange		Extracellular exchange
EX_tartr_L	L-tartrate exchange		Extracellular exchange
EX_atp	EX atp LPAREN e RPAREN		Extracellular exchange
EX_bmn	EX bmn LPAREN e RPAREN		Extracellular exchange
EX_ca2	Calcium exchange		Extracellular exchange
FAMPL3	FAMPL3	Rv3801c	Mycolic Acid Biosynthesis
EX_chol	Choline exchange		Extracellular exchange
EX_cit	Citrate exchange		Extracellular exchange
EX_thr_L	L-Threonine exchange		Extracellular exchange
EX_tre	Trehalose exchange		Extracellular exchange
EX_trp_L	L-Tryptophan exchange		Extracellular exchange
EX_cl	Chloride exchange		Extracellular exchange
EX_co2	CO2 exchange
EX_tsul	Thiosulfate exchange		Extracellular exchange
FAMPL4	FAMPL4	Rv3801c	Mycolic Acid Biosynthesis
EX_ttdca	Tetradecanoate (n-C14:0) exchange		Extracellular exchange
EX_tyr_L	L-Tyrosine exchange		Extracellular exchange
EX_val_L	L-Valine exchange		Extracellular exchange
EX_coa	EX coa LPAREN e RPAREN		Extracellular exchange
EX_cobalt2	Co2+ exchange		Extracellular exchange
EX_crn	L-Carnitine exchange		Extracellular exchange
EX_cu2	Cu2+ exchange		Extracellular exchange
FAMPL5	Fatty Acid Ligase AMP (mycolic acid)	Rv3801c	Mycolic Acid Biosynthesis
EX_cytd	Cytidine exchange		Extracellular exchange
EX_ac	Acetate exchange		Extracellular exchange
EX_4abz	4 Aminobenzoate exchange		Extracellular exchange
EX_for	Formate exchange		Extracellular exchange
EX_etha	Ethanolamine exchange		Extracellular exchange
EX_fe2	Fe2+ exchange		Extracellular exchange
EX_fe3	Fe3+ exchange		Extracellular exchange
EX_akg	2-Oxoglutarate exchange		Extracellular exchange
EX_gua	Guanine exchange		Extracellular exchange
EX_fum	Fumarate exchange		Extracellular exchange
FAO1	Fatty acid oxidation (tetradecanoate)	Rv0468 and Rv0859 and Rv0860 and Rv1144 and Rv1323	Fatty Acid Metabolism
EX_gal	D-Galactose exchange		Extracellular exchange
EX_glc	D-Glucose exchange		Extracellular exchange
EX_ad	EX ad LPAREN e RPAREN		Extracellular exchange
Adt	Acetamide transport, extracellular		Transport
EX_urea	Urea exchange		Extracellular exchange
FAO10	FAO10	Rv0468 and Rv0859 and Rv0860 and Rv1144 and Rv1323	Fatty Acid Metabolism
EX_glu_L	L-Glutamate exchange		Extracellular exchange
EX_gly	Glycine exchange		Extracellular exchange
EX_glyb	Glycine betaine exchange		Extracellular exchange
FAO11	FAO11	Rv0468 and Rv0859 and Rv0860 and Rv1144 and Rv1323	Fatty Acid Metabolism
EX_glyc3p	Glycerol 3-phosphate exchange		Extracellular exchange
EX_glyc	Glycerol exchange		Extracellular exchange
FACOAE140	Fatty-acid-CoA thioesterase (tetradecanoate)	Rv0098 or Rv2605c or Rv1618	Fatty Acid Metabolism
EX_gthrd	Reduced glutathione exchange		Extracellular exchange
FAO2	Fatty acid oxidation (n-C16:0)	Rv0468 and Rv0859 and Rv0860 and Rv1144 and Rv1323	Fatty Acid Metabolism
FACOAE160	Fatty-acid-CoA thioesterase (hexadecanoate)	Rv0098 or Rv2605c or Rv1618	Fatty Acid Metabolism
EX_h2	H2 exchange		Extracellular exchange
FACOAE180	Fatty-acid-CoA thioesterase (octadecanoate)	Rv0098 or Rv2605c or Rv1618	Fatty Acid Metabolism
FAO3	Fatty acid oxidation (octadecanoate)	Rv0468 and Rv0859 and Rv0860 and Rv1144 and Rv1323	Fatty Acid Metabolism
EX_h2co3	EX h2co3 LPAREN e RPAREN		Extracellular exchange
EX_h2o	H2O exchange		Extracellular exchange
FAS100	Fatty acid synthase n C100	Rv1350 and Rv2524c and Rv1484 and Rv2947c	Fatty Acid Metabolism
EX_h2s	Hydrogen sulfide exchange		Extracellular exchange
EX_h	H+ exchange		Extracellular exchange
FACOAL140	Fatty acid CoA ligase tetradecanoate	Rv0035 or Rv0099 or Rv0119 or Rv0166 or Rv0214 or Rv0270 or Rv0404 or Rv0551c or Rv0852 or Rv1058 or Rv1185c or Rv1193 or Rv1206 or Rv1427c or Rv1521 or Rv1529 or Rv1549 or Rv1550 or Rv1750c or Rv1925 or Rv2187 or Rv2505c or Rv2590 or Rv2930 or Rv2941 or Rv2948c or Rv2950c or Rv3089 or Rv3506 or Rv3513c or Rv3515c or Rv3561 or Rv3801c or Rv3826	Fatty Acid Metabolism
FACOAL160	Fatty acid CoA ligase hexadecanoate	Rv3826 or Rv1529 or Rv1185c or Rv2590	Fatty Acid Metabolism
FACOAL161	Fatty acid CoA ligase hexadecenoate	Rv0035 or Rv0099 or Rv0119 or Rv0166 or Rv0214 or Rv0270 or Rv0404 or Rv0551c or Rv0852 or Rv1058 or Rv1185c or Rv1193 or Rv1206 or Rv1427c or Rv1521 or Rv1529 or Rv1549 or Rv1550 or Rv1750c or Rv1925 or Rv2187 or Rv2505c or Rv2590 or Rv2930 or Rv2941 or Rv2948c or Rv2950c or Rv3089 or Rv3506 or Rv3513c or Rv3515c or Rv3561 or Rv3801c or Rv3826	Fatty Acid Metabolism
FACOAL180	Fatty acid CoA ligase octadecanoate	Rv0035 or Rv0099 or Rv0119 or Rv0166 or Rv0214 or Rv0270 or Rv0404 or Rv0551c or Rv0852 or Rv1058 or Rv1185c or Rv1193 or Rv1206 or Rv1427c or Rv1521 or Rv1529 or Rv1549 or Rv1550 or Rv1750c or Rv1925 or Rv2187 or Rv2505c or Rv2590 or Rv2930 or Rv2941 or Rv2948c or Rv2950c or Rv3089 or Rv3506 or Rv3513c or Rv3515c or Rv3561 or Rv3801c or Rv3826	Fatty Acid Metabolism
EX_hdca	Hexadecanoate (n-C16:0) exchange		Extracellular exchange
EX_his_L	L-Histidine exchange		Extracellular exchange
EX_id3acald	Indole 3 acetaldehyde exchange		Extracellular exchange
EX_ile_L	L-Isoleucine exchange		Extracellular exchange
EX_k	K+ exchange		Extracellular exchange
FACOAL181	Fatty acid CoA ligase octadecenoate	Rv1618 or Rv3826 or Rv1529	Fatty Acid Metabolism
FAS120	Fatty acid synthase n C120	Rv1350 and Rv2524c and Rv1484 and Rv2947c	Fatty Acid Metabolism
FAS140	Fatty acid synthase n C140	Rv0533c or (Rv1350 and Rv2524c and Rv1484 and Rv2947c)	Fatty Acid Metabolism
GLUR	Glutamate racemase	Rv1338	Alanine, Aspartate, and Glutamate Metabolism
FDH	Formate dehydrogenase	(Rv2899c and Rv2900c) or Rv0087	Other Amino Acid Metabolism
FAS160	Fatty acid synthase n C160	Rv1350 and Rv2524c and Rv1484 and Rv2947c	Fatty Acid Metabolism
GLUSy	Glutamate synthase (NADPH)	Rv3859c and Rv3858c	Alanine, Aspartate, and Glutamate Metabolism
FE3Ri	Fe(III) reduction		Redox Metabolism
FAS161	Fatty acid synthase n C161	Rv1350 and Rv2524c and Rv1484 and Rv2947c	Fatty Acid Metabolism
FETRANS	FETRANS		Redox Metabolism
GLUt2r	L glutamate transport via proton symport reversible		Transport
FAS180	Fatty acid synthase n C180	Rv1350 and Rv2524c and Rv1484 and Rv2947c	Fatty Acid Metabolism
GLXO1	Glyoxylate oxidase		Glyoxylate Metabolism
FHL	Formate-hydrogen lyase	Rv0084	Redox Metabolism
FAS181	Fatty acid synthase n C181	Rv1350 and Rv2524c and Rv1484 and Rv2947c	Fatty Acid Metabolism
FMNAT	FMN adenylyltransferase	Rv2786c	Riboflavin Metabolism
GLYBabc	Glycine betaine transport via ABC system	Rv3757c and Rv3759c and Rv3756c and Rv3758c	Transport
GLYC3Pabc	Sn-Glycerol 3-phosphate transport via ABC system	Rv2832c and Rv2833c and Rv2834c and Rv2835c	Transport
FOLD3	Dihydropteroate synthase	Rv3608c or Rv1207	Folate Metabolism
FAS200	FAS200	Rv1350 and Rv2524c and Rv1484 and Rv2947c	Fatty Acid Metabolism
GLYCK	Glycerate kinase	Rv2205c	Glycolysis/Gluconeogenesis
GLYCL	Glycine Cleavage System	Rv1826	Folate Metabolism
GLYCTO1	Glycolate oxidase	Rv1257c	Glyoxylate Metabolism
FOLR2	Dihydrofolate reductase	Rv2671	Folate Metabolism
FOMETR	Aminomethyltransferase	Rv2211c	Cofactor and Prosthetic Group Biosynthesis
FORMCOAL	FORMCOAL		Redox Metabolism
FRD	FRD	(Rv3318 and Rv3319 and Rv3316 and Rv3317) or (Rv1552 and Rv1553 and Rv1554 and Rv1555)	Citric Acid Cycle
FRD2	Fumarate reductase	(Rv3316 and Rv3317 and Rv3318 and Rv3319) or (Rv0247c and Rv3316 and Rv3317 and Rv3318) or (Rv0248c and Rv3316 and Rv3317 and Rv3318)	Citric Acid Cycle
GLYCTO2	Glycolate oxidase	Rv1257c	Glyoxylate Metabolism
GLYCTO3	Glycolate oxidase	Rv1257c	Glyoxylate Metabolism
GLYCTO4	Glycolate oxidase	Rv1257c	Glyoxylate Metabolism
FRD3	Fumarate reductase	(Rv3316 and Rv3317 and Rv3318 and Rv3319) or (Rv0247c and Rv3316 and Rv3317 and Rv3318) or (Rv0248c and Rv3316 and Rv3317 and Rv3318)	Citric Acid Cycle
FAS240_L	Fatty acid synthase n C240 lumped reaction	Rv1350 and Rv2524c and Rv1484 and Rv2947c	Fatty Acid Metabolism
FRRPPDIMAS	FRRPPDIMAS	Rv2957	Phenolic glycolipid biosynthesis
GLYCt	Glycerol transport via channel		Transport
GLYK	Glycerol kinase	Rv3696c	Alternate Carbon Metabolism
GLYt2r	Glycine reversible transport via proton symport	Rv1704c	Transport
FAS260	Fatty acid synthase n C260	Rv1350 and Rv2524c and Rv1484 and Rv2947c	Fatty Acid Metabolism
GMAND	GDP-D-mannose dehydratase	Rv0112 or Rv1511	Fructose and mannose metabolism
GMPS2	GMP synthase	Rv3396c	Purine and Pyrimidine Biosynthesis
FTHFCL	5 formethyltetrahydrofolate cyclo ligase	Rv0992c	Cofactor and Prosthetic Group Biosynthesis
FTHFD	Formyltetrahydrofolate deformylase	Rv2964	Folate Metabolism
FUM	Fumarase	Rv1098c	Citric Acid Cycle
FUMt2r	Fumarate reversible transport via symport	Rv2443	Transport
GMT1	GMT1	Rv2051c	Membrane Metabolism
FAS80_L	Fatty acid synthase n C80 lumped reaction	Rv1350 and Rv2524c and Rv1484 and Rv2947c	Fatty Acid Metabolism
GND	Phosphogluconate dehydrogenase	Rv1122 or Rv1844c	Pentose Phosphate Pathway
GPDDA2	Glycerophosphodiester phosphodiesterase (Glycerophosphoethanolamine)	Rv0317c or Rv2277c or Rv3842c	Glycerophospholipid metabolism
G16MTM1	Glycolipid 1,6-alpha-D-mannosyltransferase	Rv2610c	Fatty Acid Metabolism
G16MTM10	G16MTM10	Rv1500	Fatty Acid Metabolism
G16MTM2	Glycolipid 16-alpha-D-mannosyltransferase	Rv2188c	Glycerophospholipid metabolism
GRTT	Geranyltranstransferase	Rv1086	Polyprenyl Metabolism
GSNK	Guanosine kinase		Nucleotide Salvage Pathway
G16MTM4	G16MTM4		Fatty Acid Metabolism
FASPHDCA	FASPHDCA		Membrane Metabolism
G16MTM5	G16MTM5		Fatty Acid Metabolism
G16MTM6	G16MTM6	Rv2188c	Fatty Acid Metabolism
G16MTM7	G16MTM7		Fatty Acid Metabolism
G16MTM8	G16MTM8		Fatty Acid Metabolism
G16MTM9	G16MTM9	Rv1159	Fatty Acid Metabolism
GTHOr	Glutathione oxidoreductase	Rv2855	Alanine, Aspartate, and Glutamate Metabolism
GTHRDt2	Glutathione transport	Rv1280c and Rv1281c and Rv1282c and Rv1283c	Transport
GTHS	Glutathione synthetase		Redox Metabolism
GTMLT	G glutamyltransferase	Rv0773c and Rv2394	Other Amino Acid Metabolism
G1PACT	Glucosamine-1-phosphate N-acetyltransferase		Alternate Carbon Metabolism
FASm1601	FASm1601	Rv1663 or Rv1662	Membrane Metabolism
G1PTT	Glucose-1-phosphate thymidylyltransferase	Rv0334	Arabinogalactan biosynthesis
G1SATi	Glutamate-1-semialdehyde aminotransferase	Rv0524	Cofactor and Prosthetic Group Biosynthesis
G3PAT160	Glycerol-3-phosphate acyltransferase (C16:0)	Rv2482c or Rv1551	Glycerophospholipid metabolism
GTPCI	GTP cyclohydrolase I	Rv3609c	Folate Metabolism
GTPCII	GTP cyclohydrolase II	Rv1415 or Rv1940	Riboflavin Metabolism
GTPCII2	GTP cyclohydrolase II (25drapp)	Rv1415 or Rv1940	Cofactor and Prosthetic Group Biosynthesis
GTPDPK	GTP diphosphokinase	Rv2583c	Purine and Pyrimidine Biosynthesis
G3PAT190	G3PAT190	Rv2482c or Rv1551	Glycerophospholipid metabolism
GTPH1	GTP diphosphohydrolase	Rv2583c	Purine and Pyrimidine Biosynthesis
FASm180	FASm180	Rv1663 or Rv1662	Fatty Acid Metabolism
GUACYC	Guanylate cyclase	Rv2435c	Purine and Pyrimidine Biosynthesis
GUAD	Guanine deaminase		Nucleotide Salvage Pathway
G5SADs	L-glutamate 5-semialdehyde dehydratase (spontaneous)		Arginine and Proline Metabolism
G5SD	Glutamate-5-semialdehyde dehydrogenase	Rv2427c	Urea Cycle
GUAPRT	Guanine phosphoribosyltransferase	Rv3624c	Nucleotide Salvage Pathway
G5SD2	Glutamate 5 semialdehyde dehydrogenase	Rv2427c	Urea Cycle
FASm1801	FASm1801	Rv1663 or Rv1662	Membrane Metabolism
G6PDH2	Glucose 6-phosphate dehydrogenase	Rv1447c or Rv1121	Pentose Phosphate Pathway
GALFT	Galactofuranose transferse (M tb)	Rv3808c and Rv3782	Arabinogalactan biosynthesis
H2CO3D	Carboxylic acid dissociation	Rv3273 or Rv3588c or Rv1284	Miscellaneous
GALKr	Galactokinase	Rv0620	Alternate Carbon Metabolism
FASm2001	FASm2001	Rv1663 or Rv1662	Membrane Metabolism
GALT	Galactose 1 phosphate uridylyltransferase	Rv0619 or Rv0618	Nucleotide Salvage Pathway
GALUi	UTP-glucose-1-phosphate uridylyltransferase (irreversible)	Rv0993	Alternate Carbon Metabolism
H2CO3TP	H2CO3TP		Transport
H2Ot	H2O transport via diffusion		Transport
GALt2	D galactose transport in via proton symport	Rv3331	Transport
GAPD	Glyceraldehyde-3-phosphate dehydrogenase	Rv1436	Glycolysis/Gluconeogenesis
GARFT	Phosphoribosylglycinamide formyltransferase	Rv0956	Purine and Pyrimidine Biosynthesis
H2St1	H2s transport (diffusion)		Transport
H2td	Hydrogen transport		Transport
FASm2002	FASm2002	Rv1663 or Rv1662	Fatty Acid Metabolism
HCO3E	HCO3 equilibration reaction	Rv3588c or Rv1284 or Rv3273	Miscellaneous
GCCa	Glycine-cleavage complex	Rv1832	Glycolysis/Gluconeogenesis
GCCb	Glycine cleavage complex	Rv2211c and Rv1826	Glycolysis/Gluconeogenesis
GCCc	Glycine-cleavage complex	Rv3303c	Citric Acid Cycle
HCYSMT	Homocysteine S-methyltransferase	Rv2458	Cysteine and methionine metabolism
HDCAt2	Hexadecanoate transport via proton symport		Transport
FASm220	FASm220	Rv2940c	Membrane Metabolism
HEX1	Hexokinase (D-glucose:ATP)	Rv2702 or Rv0650	Glycolysis/Gluconeogenesis
GF6PTAr	Glutamine-fructose-6-phosphate transaminase	Rv3436c	Alanine, Aspartate, and Glutamate Metabolism
FASm2201	FASm2201	Rv2940c	Membrane Metabolism
GFUCS	GDP-L-fucose synthase	Rv1512	Fructose and mannose metabolism
HISTD	Histidinol dehydrogenase	Rv1599	Histidine Metabolism
HISTP	Histidinol-phosphatase	Rv1601	Histidine Metabolism
GGLUCT2	GGLUCT2		Membrane Metabolism
FASm2202	FASm2202	Rv2940c	Fatty Acid Metabolism
GHMT2	Glycine hydroxymethyltransferase, reversible	Rv1093 or Rv0070c	Glycolysis/Gluconeogenesis
FASm240	FASm240	Rv2940c	Membrane Metabolism
GK1	Guanylate kinase (GMP:ATP)	Rv1389	Purine and Pyrimidine Biosynthesis
HISt2r	L histidine reversible transport via proton symport		Transport
GLCabc	D-glucose transport via ABC system	(Rv2316 and Rv2317 and Rv2318) or (Rv1235 and Rv1236 and Rv1237 and Rv1238) or (Rv2038c and Rv2039c and Rv2040c and Rv2041c)	Transport
FASm2401	FASm2401	Rv2940c	Membrane Metabolism
HMBS	Hydroxymethylbilane synthase	Rv0510	Cofactor and Prosthetic Group Biosynthesis
FASm2402	FASm2402	Rv2940c	Fatty Acid Metabolism
HMPK1	Hydroxymethylpyrimidine kinase (ATP)	Rv0422c	Cofactor and Prosthetic Group Biosynthesis
HMPK2	Hydroxymethylpyrimidine kinase (CTP)	Rv0422c	Cofactor and Prosthetic Group Biosynthesis
GLGC	Glucose-1-phosphate adenylyltransferase	Rv1213	Alternate Carbon Metabolism
GLNS	Glutamine synthetase	Rv2220 or Rv2222c or Rv1878 or Rv2860c	Alanine, Aspartate, and Glutamate Metabolism
GLNSP1	GLNSP1	Rv1878 and Rv2220 and Rv2222c and Rv2860c	Peptidoglycan Metabolism
HMPK3	Hydroxymethylpyrimidine kinase (UTP)	Rv0422c	Cofactor and Prosthetic Group Biosynthesis
FASm260	FASm260	Rv2940c	Membrane Metabolism
HMPK4	Hydroxymethylpyrimidine kinase (GTP)	Rv0422c	Cofactor and Prosthetic Group Biosynthesis
HOPNTAL	4-hydroxy-2-oxopentanoate aldolase	Rv3469c or Rv3534c	Pyruvate Metabolism
HPPK	2-amino-4-hydroxy-6-hydroxymethyldihydropteridine diphosphokinase	Rv3606c	Folate Metabolism
HPPK2	6-hydroxymethyl-dihydropterin pyrophosphokinase	Rv3606c	Folate Metabolism
GLNSP2	Glutamine synthetase (uaaGgla)	Rv1878 and Rv2220 and Rv2222c and Rv2860c	Peptidoglycan Metabolism
GLNSP3	GLNSP3	Rv1878 and Rv2220 and Rv2222c and Rv2860c	Peptidoglycan Metabolism
GLU5K	Glutamate 5-kinase	Rv2439c	Urea Cycle
GLUCYS	Gamma-glutamylcysteine synthetase	Rv3704c	Alanine, Aspartate, and Glutamate Metabolism
GLUDC	Glutamate Decarboxylase	Rv3432c	Alanine, Aspartate, and Glutamate Metabolism
GLUDx	Glutamate dehydrogenase NAD	Rv2476c	Alanine, Aspartate, and Glutamate Metabolism
HSDy	Homoserine dehydrogenase (NADPH)	Rv1294	Glycolysis/Gluconeogenesis
GLUPRT	Glutamine phosphoribosyldiphosphate amidotransferase	Rv0808	Purine and Pyrimidine Biosynthesis
FASm2601	FASm2601	Rv2940c	Membrane Metabolism
HSERTA	Homoserine O trans acetylase	Rv3341	Cysteine and methionine metabolism
HSK	Homoserine kinase	Rv1296	Glycolysis/Gluconeogenesis
HSST	Homoserine O-succinyltransferase		Other Amino Acid Metabolism
FASm2602	FASm2602	Rv2940c	Membrane Metabolism
HSTPT	Histidinol-phosphate transaminase	Rv3772 or Rv1600	Histidine Metabolism
IMPC	IMP cyclohydrolase	Rv0957	Purine and Pyrimidine Biosynthesis
FASm280	FASm280	Rv2940c	Membrane Metabolism
IMPD	IMP dehydrogenase	Rv3411c and Rv3410c and Rv1843c	Purine and Pyrimidine Biosynthesis
HXPRT	Hypoxanthine phosphoribosyltransferase (Hypoxanthine)	Rv3624c	Purine and Pyrimidine Biosynthesis
ICDHy	Isocitrate dehydrogenase (NADP)	Rv3339c or Rv0066c	Citric Acid Cycle
ICHORSi	Isochorismate synthase	Rv3215	Oxidative Phosphorylation
FASm2801	FASm2801	Rv2940c	Membrane Metabolism
ICL	Isocitrate lyase	Rv0467 or (Rv1915 and Rv1916)	Glyoxylate Metabolism
INDPYRD	Indole 3 pyruvate decarboxylase	Rv0853c	Pyruvate Metabolism
INSH	Inosine hydrolase	Rv3393	Purine and Pyrimidine Biosynthesis
ID3ACALDt	Indoleacetaldehyde transport extracellular		Transport
FASm2802	FASm2802	Rv2940c	Membrane Metabolism
IG3PS	Imidazole-glycerol-3-phosphate synthase	Rv1602 and Rv1605	Histidine Metabolism
INSK	Insosine kinase		Nucleotide Salvage Pathway
IPDDI	Isopentenyl-diphosphate D-isomerase	Rv1745c	Polyprenyl Metabolism
IGAMD	1D-myo-inositol 2-Acetamido-2-deoxy-D-glucopyranoside deacetylase	Rv1170	Sulfur metabolism
FASm300	FASm300	Rv2940c	Membrane Metabolism
IGPDH	Imidazoleglycerol-phosphate dehydratase	Rv1601	Histidine Metabolism
IPDPS	1-hydroxy-2-methyl-2-(E)-butenyl 4-diphosphate reductase (ipdp)	Rv3382c	Polyprenyl Metabolism
IPMD	3-isopropylmalate dehydrogenase	Rv2995c	Valine, Leucine, and Isoleucine Metabolism
IPPMIa	3-isopropylmalate dehydratase	Rv2988c and Rv2987c	Valine, Leucine, and Isoleucine Metabolism
IPPMIb	2-isopropylmalate hydratase	Rv2988c and Rv2987c	Valine, Leucine, and Isoleucine Metabolism
IPPS	2-isopropylmalate synthase	Rv3710	Valine, Leucine, and Isoleucine Metabolism
IGPS	Indole-3-glycerol-phosphate synthase	Rv1611	Tyrosine, Tryptophan, and Phenylalanine Metabolism
ILETA	Isoleucine transaminase	Rv2210c	Valine, Leucine, and Isoleucine Metabolism
ILEt2r	L isoleucine reversible transport via proton symport		Transport
KARA1i	Ketol-acid reductoisomerase (2,3-dihydroxy-3-methylbutanoate)	Rv3001c
KARA2i	Ketol-acid reductoisomerase (2-Acetolactate)	Rv3001c	Valine, Leucine, and Isoleucine Metabolism
FASm3001	FASm3001	Rv2940c	Membrane Metabolism
Kabc	Potassium ABC transporter	(Rv1029 and Rv1030 and Rv1031) or (Rv1373 or Rv2267c or Rv3529c)	Transport
MI1PS	Myo Inositol 1 phosphate synthase	Rv0046c	Inositol phosphate metabolism
FASm320	FASm320	Rv2940c	Membrane Metabolism
MI3PP	1D-myo-Inositol 3-phosphate phosphohydrolase	Rv1604 or Rv2131c or Rv2701c	Inositol phosphate metabolism
FASm340	FASm340	Rv2940c	Membrane Metabolism
MMCD	Methylmalonyl-CoA decarboxylase	Rv3799c	Fatty Acid Metabolism
Kt3r	Potassium transport via uniport (facilitated diffusion)	Rv2691 and Rv2692	Transport
FBA	Fructose-bisphosphate aldolase	Rv0363c	Glycolysis/Gluconeogenesis
LACZ	B-galactosidase		Alternate Carbon Metabolism
FBP	Fructose-bisphosphatase	Rv1099c or Rv2131c	Glycolysis/Gluconeogenesis
LCTSabc	Lactose transport via ABC system (import)	Rv2316 and Rv2317 and Rv2318	Transport
LDH_L	L-lactate dehydrogenase	Rv0694	Glycolysis/Gluconeogenesis
MME	Methylmalonyl-CoA epimerase	Rv0855 or Rv1322A or Rv1143	Fatty Acid Metabolism
MMM2r	Methylmalonyl-CoA mutase	Rv1492 and Rv1493
FCLPA	L-fuculose 1-phosphate aldolase	Rv0727c	Fructose and mannose metabolism
MMSAD1	Methylmalonate semialdehyde dehydrogenase	Rv0753c	Alternate Carbon Metabolism
MMSAD2	Methylmalonate-semialdehyde dehydrogenase (propanol)	Rv3535c	Cholesterol degradation
LEUTA	Leucine transaminase	Rv2210c	Valine, Leucine, and Isoleucine Metabolism
LEUt2r	L leucine reversible transport via proton symport		Transport
FCLT	Ferrochelatase	Rv1485	Cofactor and Prosthetic Group Biosynthesis
LO	LO		Pyruvate Metabolism
MN6PP	Mannose 6-phosphate phosphatase		Alternate Carbon Metabolism
MNDNS1	MNDNS1		Oxidative Phosphorylation
FCLT2	FCLT2	Rv1485	Cofactor and Prosthetic Group Biosynthesis
MNDNS2	MNDNS2		Oxidative Phosphorylation
MOHMT	3-methyl-2-oxobutanoate hydroxymethyltransferase	Rv2225	Pantothenate and CoA Metabolism
LPLIPAL2E160	Lysophospholipase L2 (2-acylglycerophosphoethanolamine, n-C16:0)	Rv0183	Fatty Acid Metabolism
LPLIPAL2E180	Lysophospholipase L2 (2-acylglycerophosphoethanolamine, n-C18:0)	(Rv0183 or Rv0215c or Rv0752c or Rv0873 or Rv2789c or Rv3274c) or (Rv3563 and Rv3564)	Fatty Acid Metabolism
LYSt5r	LYStiDF	Rv2320c	Transport
L_LACD	L LACD	Rv1872c or Rv0694	Pyruvate Metabolism
MPML	Mg-protoporphyrin IX magnesium-lyase	Rv2850c or Rv0958	Cofactor and Prosthetic Group Biosynthesis
MSHAMID	MSHAMID	Rv1082	Sulfur metabolism
MSHOXH	MSHOXH		Redox Metabolism
MSHS	Mycothiol synthase	Rv0819	Sulfur metabolism
FCOAH2	Formyl coa hydrolase	Rv0098 or Rv2605c or Rv1618	Redox Metabolism
L_LACD2	L-Lactate dehydrogenase (ubiquinone)	Rv1872c	Pyruvate Metabolism
L_LACD3	L-Lactate dehydrogenase (menaquinone)	Rv1872c	Pyruvate Metabolism
MTAN	Methylthioadenosine nucleosidase	Rv0091	Cysteine and methionine metabolism
Mn2t		Rv0924c	Transport
MTHFC	Methenyltetrahydrofolate cyclohydrolase	Rv3356c	Folate Metabolism
MTHFD	Methylenetetrahydrofolate dehydrogenase (NADP)	Rv3356c	Folate Metabolism
MTHFR2	5,10-methylenetetrahydrofolate reductase (NADH)		Folate Metabolism
MTI	Maltose trehalose isomerase	Rv0126	Alternate Carbon Metabolism
MYC1CYC1	MYC1CYC1	Rv0470c	Mycolic Acid Biosynthesis
L_LACt2r	L lactate reversible transport via proton symport	Rv0191	Transport
L_LACt3	L LACt3	Rv0191	Transport
MALS	Malate synthase	Rv1837c	Pyruvate Metabolism
MALT	Alpha glucosidase	Rv2471	Alternate Carbon Metabolism
MYC1CYC2	MYC1CYC2	Rv0470c	Mycolic Acid Biosynthesis
NDPK7	Nucleoside-diphosphate kinase (ATP:dCDP)	Rv2445c	Purine and Pyrimidine Biosynthesis
MYC1CYC3	MYC1CYC3	Rv0470c	Mycolic Acid Biosynthesis
MYC1CYC4	MYC1CYC4	Rv0503c or Rv0644c	Mycolic Acid Biosynthesis
MYC1CYC5	Mycolic Acid Cyclopropanation	Rv0644c	Mycolic Acid Biosynthesis
MYC1M1	MYC1M1	Rv0644c or Rv0642c or Rv0645c or Rv0503c	Mycolic Acid Biosynthesis
MYC1M2	MYC1M2	Rv0644c or Rv0642c or Rv0503c or Rv0645c	Mycolic Acid Biosynthesis
MALTHPabc	MALTHPabc	Rv1236 and Rv1237 and Rv1238	Transport
MALTabc	Maltose transport via ABC system	(Rv2316 and Rv2317 and Rv2318) or (Rv1235 and Rv1236 and Rv1237 and Rv1238) or (Rv2038c and Rv2039c and Rv2040c and Rv2041c)	Transport
MALt2r	L malate reversible transport via proton symport	Rv2443	Transport
MAN1PT	Mannose 1 phosphate guanylyltransferase	Rv3264c	Fructose and mannose metabolism
MAN1PT2	Mannose-1-phosphate guanylyltransferase (GDP)	Rv3264c	Fructose and mannose metabolism
MYC2CYC1	MYC2CYC1	Rv0644c	Mycolic Acid Biosynthesis
MYC2CYC2	MYC2CYC2	Rv0644c	Mycolic Acid Biosynthesis
MAN6PI	Mannose-6-phosphate isomerase	Rv3255c	Fructose and mannose metabolism
MANAT1	MANAT1	Rv2611c	Fatty Acid Metabolism
MANAT2	MANAT2	Rv2611c	Fatty Acid Metabolism
MANAT3	MANAT3		Fatty Acid Metabolism
MCBTS	MCBTS	Rv2378c and Rv2379c and Rv2380c and Rv2381c and Rv2382c and Rv2383c and Rv2384	Membrane Metabolism
MCBTS2	MCBTS2	Rv2378c and Rv2379c and Rv2380c and Rv2381c and Rv2382c and Rv2383c and Rv2384	Membrane Metabolism
MYC2CYC3	MYC2CYC3	Rv0644c	Mycolic Acid Biosynthesis
MYCON1	Mycolic Acid Condensation	Rv3800c	Mycolic Acid Biosynthesis
MYCON2	MYCON2	Rv3800c	Mycolic Acid Biosynthesis
MYCON3	MYCON3	Rv3800c	Mycolic Acid Biosynthesis
MYCON4	MYCON4	Rv3800c	Mycolic Acid Biosynthesis
MCBTS3	MCBTS3	Rv2378c and Rv2379c and Rv2380c and Rv2381c and Rv2382c and Rv2383c and Rv2384	Membrane Metabolism
NDPK8	Nucleoside-diphosphate kinase (ATP:dADP)	Rv2445c	Purine and Pyrimidine Biosynthesis
MCD	Malonyl-CoA Decarboxylase cytoplasmic	Rv2247 and Rv3799c and Rv3280 and Rv3281 and Rv3285	Fatty Acid Metabolism
MCOATA	Malonyl-CoA-ACP transacylase	Rv2243	Fatty Acid Metabolism
MDFDH	MDFDH	Rv2259	Sulfur metabolism
MYCON5	Mycolic Acid Condensation	Rv3800c	Mycolic Acid Biosynthesis
MYCSacp50	MYCSacp50	(Rv1483 and Rv2245 and Rv2246) or (Rv0098 and Rv2245 and Rv2246)	Mycolic Acid Biosynthesis
MYCSacp56	MYCSacp56	(Rv1483 and Rv2245 and Rv2246) or (Rv0098 and Rv2245 and Rv2246)	Mycolic Acid Biosynthesis
MYCSacp58	MYCSacp58	(Rv1483 and Rv2245 and Rv2246) or (Rv0098 and Rv2245 and Rv2246)	Mycolic Acid Biosynthesis
MYCTR	MYCTR	Rv2855	Redox Metabolism
MYCTR2	MYCTR2	Rv2855	Redox Metabolism
MDH	Malate dehydrogenase	Rv1240	Citric Acid Cycle
ME1	Malic enzyme (NAD)	Rv2332	Pyruvate Metabolism
NH4OHDs	NH4OH dissociation		Other Amino Acid Metabolism
MECDPDH	2C-methyl-D-erythritol 2,4 cyclodiphosphate dehydratase		Polyprenyl Metabolism
NADH10	NADH dehydrogenase (menaquinone-8 & 0 protons)	Rv0082 and Rv3145 and Rv3146 and Rv3147 and Rv3148 and Rv3149 and Rv3150 and Rv3151 and Rv3152 and Rv3153 and Rv3154 and Rv3155 and Rv3156 and Rv3157 and Rv3158	Oxidative Phosphorylation
NADH2r	NADH2r	Rv0082 and Rv3145 and Rv3146 and Rv3147 and Rv3148 and Rv3149 and Rv3150 and Rv3151 and Rv3152 and Rv3153 and Rv3154 and Rv3155 and Rv3156 and Rv3157 and Rv3158	Oxidative Phosphorylation
NADH5	NADH dehydrogenase (ubiquinone-8 )	Rv0392c or Rv1854c	Oxidative Phosphorylation
MECDPS	2-C-methyl-D-erythritol 2,4-cyclodiphosphate synthase	Rv3581c	Polyprenyl Metabolism
MEOHt2	Methanol diffusion		Transport
NADH9	NADH dehydrogenase (demethylmenaquinone-8 & 0 protons)	Rv0082 and Rv3145 and Rv3146 and Rv3147 and Rv3148 and Rv3149 and Rv3150 and Rv3151 and Rv3152 and Rv3153 and Rv3154 and Rv3155 and Rv3156 and Rv3157 and Rv3158	Oxidative Phosphorylation
NADK	NAD kinase	Rv1695	Pantothenate and CoA Metabolism
MEPCT	2-C-methyl-D-erythritol 4-phosphate cytidylyltransferase	Rv3582c	Polyprenyl Metabolism
METAT	Methionine adenosyltransferase	Rv1392	Cysteine and methionine metabolism
NH4t	Ammonia reversible transport	Rv2920c	Transport
METOX1s	Methionine oxidation (spontaneous)		Cysteine and methionine metabolism
METOX2s	Methionine oxidation 2 (spontaneous)		Cysteine and methionine metabolism
METS	Methionine synthase	Rv2124c and Rv1133c	Cysteine and methionine metabolism
NADS2	Nicotinate-mononucleotide adenylyltransferase	Rv2438c	Alanine, Aspartate, and Glutamate Metabolism
NNAM	Nicotinamidase	Rv2043c	Pantothenate and CoA Metabolism
NADTRHD	NAD transhydrogenase	Rv2713 or (Rv0155 and Rv0156 and Rv0157)	Cofactor and Prosthetic Group Biosynthesis
NAKtr	NAKtr	Rv3236c	Transport
METSOXR1	L-methionine-S-oxide reductase	Rv0137c	Other Amino Acid Metabolism
METSOXR2	L-methionine-R-sulfoxide reductase	Rv2674	Other Amino Acid Metabolism
METabc	L-methionine transport via ABC system		Transport
MGt5	Magnesium transport in/out via permease (no H+)	Rv1239c	Transport
NAPRTr	NAPRTase (rev)	Rv0573c or Rv1330c	Pantothenate and CoA Metabolism
NNAT	Nicotinate-nucleotide adenylyltransferase	Rv2421c	Pantothenate and CoA Metabolism
NARK	Nitrite transport, extracellular	(Rv1737c and Rv2329c and Rv0261c) or Rv0267	Transport
MHPGLUT	5 methyltetrahydropteroyltriglutamate homocysteine S methyltransferase	Rv1133c	Cysteine and methionine metabolism
MI1PP	Myo-inositol 1-phosphatase	Rv1604 or Rv2131c or Rv2701c	Inositol phosphate metabolism
NNDMBRT	Nicotinate-nucleotide dimethylbenzimidazole phosphoribosyltransferase	Rv2207	Riboflavin Metabolism
NNDPR	Nicotinate-nucleotide diphosphorylase (carboxylating)	Rv1596	Pantothenate and CoA Metabolism
NO	NO		Redox Metabolism
NO3R1	Nitrate reductase (Ubiquinol-8)	(Rv1161 and Rv1162 and Rv1164 and Rv1163) or Rv1736c	Cofactor and Prosthetic Group Biosynthesis
PDH	Pyruvate dehydrogenase	Rv2241 and Rv2215 and (Rv0462 or Rv0843)	Glycolysis/Gluconeogenesis
NAt3_1	Sodium transport (uniport)	Rv2287	Transport
NDPK1	Nucleoside-diphosphate kinase (ATP:GDP)	Rv2445c	Purine and Pyrimidine Biosynthesis
NDPK2	Nucleoside-diphosphate kinase (ATP:UDP)	Rv2445c	Purine and Pyrimidine Biosynthesis
NO3R2	Nitrate reductase (Menaquinol-8)	Rv1161 and Rv1162 and Rv1163 and Rv1164 and Rv1736c	Cofactor and Prosthetic Group Biosynthesis
NDPK3	Nucleoside-diphosphate kinase (ATP:CDP)	Rv2445c	Purine and Pyrimidine Biosynthesis
NDPK4	Nucleoside-diphosphate kinase (ATP:dTDP)	Rv2445c	Purine and Pyrimidine Biosynthesis
NOt	NO transport (diffusion)		Transport
NPHS	Naphthoate synthase	Rv0548c	Cofactor and Prosthetic Group Biosynthesis
NDPK5	Nucleoside-diphosphate kinase (ATP:dGDP)	Rv2445c	Purine and Pyrimidine Biosynthesis
NDPK6	Nucleoside-diphosphate kinase (ATP:dUDP)	Rv2445c	Purine and Pyrimidine Biosynthesis
PDHa	Pyruvate dehydrogenase (lipoamide)	Rv2241 and (Rv0462 or Rv0843) and Rv2215	Glycolysis/Gluconeogenesis
PDHbr	Pyruvate dehydrogenase (dihydrolipoamide) reversible	Rv2215 or Rv2495c	Glycolysis/Gluconeogenesis
NTD1	5'-nucleotidase (dUMP)		Purine and Pyrimidine Biosynthesis
PDHc	Pyruvate dehydrogenase (dihydrolipoamide dehydrogenase) reversible	Rv0462 or Rv0843	Citric Acid Cycle
PDIMAS	PDIMAS	Rv2941 and Rv2939	Membrane Metabolism
PRAIS	Phosphoribosylaminoimidazole synthase	Rv0809	Purine and Pyrimidine Biosynthesis
PRAIi	Phosphoribosylanthranilate isomerase (irreversible)	Rv1603	Histidine Metabolism
PRAMPC	Phosphoribosyl-AMP cyclohydrolase	Rv1606	Histidine Metabolism
PDIMAT	Pdima translocase	Rv2942 and Rv2936 and Rv2937 and Rv2938 and Rv2945c	Transport
NTD10	5'-nucleotidase (XMP)		Nucleotide Salvage Pathway
PDX5PO	Pyridoxine 5'-phosphate oxidase	Rv2607	Pantothenate and CoA Metabolism
NTD11	5'-nucleotidase (IMP)		Nucleotide Salvage Pathway
PEAMNO	Phenethylamine oxidase		Tyrosine, Tryptophan, and Phenylalanine Metabolism
PRASCS	Phosphoribosylaminoimidazolesuccinocarboxamide synthase	Rv0780	Purine and Pyrimidine Biosynthesis
PRATPP	Phosphoribosyl-ATP pyrophosphatase	Rv2122c	Histidine Metabolism
PEPCK_re	Phosphoenolpyruvate carboxykinase (GTP)	Rv0211	Citric Acid Cycle
NTD2	5'-nucleotidase (UMP)		Purine and Pyrimidine Biosynthesis
PFK	Phosphofructokinase	Rv2029c and Rv3010c	Glycolysis/Gluconeogenesis
PRDX	Peroxidase (multiple substrates)		Redox Metabolism
PREPHACPH	PREPHACPH	Rv2928	Membrane Metabolism
PFL	Pyruvate formate lyase		Pyruvate Metabolism
NTD3	5'-nucleotidase (dCMP)		Nucleotide Salvage Pathway
PGAMT	Phosphoglucosamine mutase	Rv3441c	Other Amino Acid Metabolism
PGCD	Phosphoglycerate dehydrogenase	Rv2996c and Rv0728c	Glycolysis/Gluconeogenesis
PGI	Glucose-6-phosphate isomerase	Rv0946c	Glycolysis/Gluconeogenesis
PREPPACPH	PREPPACPH	Rv2928	Membrane Metabolism
PREPTHS	PREPTHS	Rv2931 or Rv2932 or Rv2933 or Rv2934 or Rv2935	Membrane Metabolism
PREPTHS2	PREPTHS2	Rv2931 or Rv2932 or Rv2933 or Rv2934 or Rv2935	Membrane Metabolism
NTD4	5'-nucleotidase (CMP)		Purine and Pyrimidine Biosynthesis
PREPTTA	PREPTTA		Membrane Metabolism
PRFGS	Phosphoribosylformylglycinamidine synthase	Rv0803 and Rv0788	Purine and Pyrimidine Biosynthesis
PGK	Phosphoglycerate kinase	Rv1437	Glycolysis/Gluconeogenesis
PGL	6-phosphogluconolactonase	Rv1445c	Pentose Phosphate Pathway
PGLS	PGLS		Membrane Metabolism
PGLYCP	Phosphoglycolate phosphatase	Rv2233	Glyoxylate Metabolism
PRMICIi	1-(5-phosphoribosyl)-5-[(5-phosphoribosylamino)methylideneamino)imidazole-4-carboxamide isomerase	Rv1603	Histidine Metabolism
PROD2	Proline dehydrogenase	Rv1188	Arginine and Proline Metabolism
PROabc	L-proline transport via ABC system	Rv3756c and Rv3757c and Rv3758c and Rv3759c	Transport
PGM	Phosphoglycerate mutase	Rv3214 or Rv0489	Glycolysis/Gluconeogenesis
PGMT	Phosphoglucomutase	Rv3068c or Rv3400	Glycolysis/Gluconeogenesis
NTD5	5'-nucleotidase (dTMP)		Nucleotide Salvage Pathway
PGPP160	Phosphatidylglycerol phosphate phosphatase (n-C16:0)		Membrane Metabolism
PGPP160190	Phosphatidylglycerol phosphate phosphatase (C16:0, C19:0)		Membrane Metabolism
PROt2r	L proline reversible transport via proton symport		Transport
PRPPS	Phosphoribosylpyrophosphate synthetase	Rv1017c	Pentose Phosphate Pathway
PGPP190	PGPP190		Membrane Metabolism
NTD6	5'-nucleotidase (dAMP)		Nucleotide Salvage Pathway
PGPPT3	PGPPT3	Rv2156c	Peptidoglycan Metabolism
PSCVT	3-phosphoshikimate 1-carboxyvinyltransferase	Rv3227	Tyrosine, Tryptophan, and Phenylalanine Metabolism
PSD160	Phosphatidylserine decarboxylase (n-C16:0)	Rv0437c	Glycerophospholipid metabolism
PSERT	Phosphoserine transaminase	Rv0884c	Glycolysis/Gluconeogenesis
PGSA160	Phosphatidylglycerol synthase (n-C16:0)	Rv1822 or Rv2746c	Glycerophospholipid metabolism
PGSA160190	Phosphatidylglycerol synthase (C16:0,C19:0)	Rv2746c	Glycerophospholipid metabolism
NTD7	5'-nucleotidase (AMP)		Nucleotide Salvage Pathway
PGSA190	PGSA190	Rv2746c or Rv1822	Glycerophospholipid metabolism
PHDCATA	PHDCATA		Fatty Acid Metabolism
PSP_L	Phosphoserine phosphatase (L-serine)	Rv0018c and Rv3042c and Rv0505c	Glycolysis/Gluconeogenesis
PSSA160	Phosphatidylserine syntase (n-C16:0)	Rv0436c	Glycerophospholipid metabolism
NTD8	5'-nucleotidase (dGMP)		Nucleotide Salvage Pathway
PTAr	Phosphotransacetylase	Rv0408	Pyruvate Metabolism
PHDCAt	PHDCAt		Transport
NTD9	5'-nucleotidase (GMP)		Nucleotide Salvage Pathway
PHETA1	Phenylalanine transaminase	Rv3565 or Rv0337c	Other Amino Acid Metabolism
PTPATi	Pantetheine-phosphate adenylyltransferase	Rv2965c	Pantothenate and CoA Metabolism
PUNP1	Purine-nucleoside phosphorylase (Adenosine)	Rv3307	Purine and Pyrimidine Biosynthesis
PHEt2r	L phenylalanine reversible transport via proton symport		Transport
NTPP2	Nucleoside triphosphate pyrophosphorylase (gtp)		Nucleotide Salvage Pathway
PHTHDLS	PHTHDLS		Membrane Metabolism
PHTHDLS2	PHTHDLS2		Membrane Metabolism
PUNP2	Purine-nucleoside phosphorylase (Deoxyadenosine)	Rv3307	Purine and Pyrimidine Biosynthesis
PUNP3	Purine-nucleoside phosphorylase (Guanosine)	Rv3307	Purine and Pyrimidine Biosynthesis
PHTHS	PHTHS	Rv2951c and Rv2952	Membrane Metabolism
PUNP4	Purine-nucleoside phosphorylase (Deoxyguanosine)		Purine and Pyrimidine Biosynthesis
PUNP5	Purine-nucleoside phosphorylase (Inosine)	Rv3307	Purine and Pyrimidine Biosynthesis
PUNP6	Purine-nucleoside phosphorylase (Deoxyinosine)	Rv3307	Purine and Pyrimidine Biosynthesis
PUNP7	Purine-nucleoside phosphorylase (Xanthosine)	Rv3307	Purine and Pyrimidine Biosynthesis
PHTHS2	PHTHS2	Rv2951c and Rv2952	Membrane Metabolism
PHYCBOXL	L-Phenylalanine carboxy-lyase	Rv2531c	Tyrosine, Tryptophan, and Phenylalanine Metabolism
PIabc	Phosphate transport via ABC system	(Rv0934 and Rv0936 and Rv0935 and Rv0933) or (Rv0932c and Rv0930 and Rv0929 and Rv0933) or (Rv0928 and Rv0930 and Rv0933) or Rv0545c or Rv2281 or Rv0820 or (Rv0935 and Rv0930 and Rv0933 and Rv0936 and Rv0929)	Transport
PLCD	PLCD	Rv1755c	Fatty Acid Metabolism
PYAM5PO	Pyridoxamine 5'-phosphate oxidase	Rv2607 or Rv1155 or Rv2074	Pantothenate and CoA Metabolism
PYDXNO	Pyridoxine oxidase	Rv2607	Cofactor and Prosthetic Group Biosynthesis
NTPP3	Nucleoside triphosphate pyrophosphorylase (dctp)		Nucleotide Salvage Pathway
PYDXO	Pyridoxal oxidase	Rv2607	Cofactor and Prosthetic Group Biosynthesis
PYK	Pyruvate kinase	Rv1617	Glycolysis/Gluconeogenesis
PLIPA1E160	PLIPA1E160		Fatty Acid Metabolism
PLIPA1E180	PLIPA1E180		Fatty Acid Metabolism
NTPP4	Nucleoside triphosphate pyrophosphorylase (ctp)	Rv1160	Purine and Pyrimidine Biosynthesis
PMANM	Phosphomannomutase	Rv3257c or Rv3308	Fructose and mannose metabolism
PMDPHT	Pyrimidine phosphatase		Cofactor and Prosthetic Group Biosynthesis
PYRDC	Pyruvate decarboxylase	Rv0853c	Glycolysis/Gluconeogenesis
PMPK	Phosphomethylpyrimidine kinase	Rv0422c	Thiamine Metabolism
PYRt2r	Pyruvate transport in via proton symport	Rv1902c	Transport
NTPP5	Nucleoside triphosphate pyrophosphorylase (datp)		Nucleotide Salvage Pathway
QRr	QRr	Rv3777	Oxidative Phosphorylation
PNCDC	PNCDC	Rv1092c	Cofactor and Prosthetic Group Biosynthesis
PNTK	Pantothenate kinase	Rv1092c	Pantothenate and CoA Metabolism
NTPP7	Nucleoside triphosphate pyrophosphorylase (dttp)		Nucleotide Salvage Pathway
PPA	Inorganic diphosphatase	Rv3628	Oxidative Phosphorylation
QULNS	Quinolinate synthase	Rv1594	Pantothenate and CoA Metabolism
NTPP8	Nucleoside triphosphate pyrophosphorylase (utp)		Nucleotide Salvage Pathway
R05217	Precorrin 3A + Oxygen <=> Precorrin 3B	Rv2064	Cofactor and Prosthetic Group Biosynthesis
R05219	Precorrin 5 <=> Precorrin 6X		Cofactor and Prosthetic Group Biosynthesis
PPAtr	Propionate transport, diffusion		Transport
NTPTP1	Nucleoside triphosphate tripolyhydrolase	Rv2344c	Purine and Pyrimidine Biosynthesis
PPBNGS	Porphobilinogen synthase	Rv0512	Cofactor and Prosthetic Group Biosynthesis
R05224	Hydrogenobyrinate <=> Hydrogenobyrinate a,c diamide	Rv2848c	Cofactor and Prosthetic Group Biosynthesis
RBFK	Riboflavin kinase	Rv2786c	Riboflavin Metabolism
PPCDC	Phosphopantothenoylcysteine decarboxylase	Rv1391	Pantothenate and CoA Metabolism
PPCOAC	Propionyl-CoA carboxylase	Rv3285 and Rv3280 and Rv3281	Propanoate metabolism
PPDIMAS	PPDIMAS	Rv2941 and Rv2939	Membrane Metabolism
RBFSa	Riboflavin synthase	Rv1416	Riboflavin Metabolism
RBFSb	Riboflavin synthase	Rv1412	Riboflavin Metabolism
RBK	Ribokinase	Rv2436	Pentose Phosphate Pathway
RIBabc	D-ribose transport via ABC system	(Rv2316 and Rv2317 and Rv2318) or (Rv1235 and Rv1236 and Rv1237 and Rv1238) or (Rv2038c and Rv2039c and Rv2040c and Rv2041c)	Transport
RNDR1	Ribonucleoside-diphosphate reductase (ADP)	(Rv3051c and Rv3048c) or (Rv0570 and Rv1981c)	Purine and Pyrimidine Biosynthesis
PPDIMAT	Ppdima translocase	Rv2942 and Rv2936 and Rv2937 and Rv2938 and Rv2945c	Transport
PPDK	Pyruvate,phosphate dikinase.	Rv1127c	Pyruvate Metabolism
PPGKr	Glucose-6-phosphate phosphatase	Rv2702	Glycolysis/Gluconeogenesis
NTPTP2	Nucleoside triphosphate tripolyhydrolase	Rv2344c	Purine and Pyrimidine Biosynthesis
PPK2	Polyphosphate kinase	Rv2984	Purine and Pyrimidine Biosynthesis
RNDR2	Ribonucleoside-diphosphate reductase (GDP)	Rv3051c and Rv3048c	Purine and Pyrimidine Biosynthesis
RNDR3	Ribonucleoside-diphosphate reductase (CDP)	Rv3051c and Rv3048c	Purine and Pyrimidine Biosynthesis
RNDR4	Ribonucleoside-diphosphate reductase (UDP)	(Rv3051c and Rv3048c) or (Rv0570 and Rv1981c)	Purine and Pyrimidine Biosynthesis
PPNCL3	4'-Phosphopantothenate:L-cysteine ligase	Rv1391	Cofactor and Prosthetic Group Biosynthesis
PPND	Prephenate dehydrogenase	Rv3754	Tyrosine, Tryptophan, and Phenylalanine Metabolism
NTRIR2x	Nitrite Reductase (NADH)	Rv0252 and Rv0253	Redox Metabolism
PPNDH	Prephenate dehydratase	Rv3838c	Tyrosine, Tryptophan, and Phenylalanine Metabolism
RNTR4	Ribonucleoside triphosphate reductase UTP		Purine and Pyrimidine Biosynthesis
PPPGO	Protoporphyrinogen oxidase (aerobic)	Rv2677c	Cofactor and Prosthetic Group Biosynthesis
NTRIRx	Nitrite reductase (NADH)	Rv0252 and Rv0253	Cofactor and Prosthetic Group Biosynthesis
PPTGS	Peptidoglycan subunit synthesis	Rv2163c and Rv3627c	Peptidoglycan Metabolism
RPE	Ribulose 5-phosphate 3-epimerase	Rv1408	Pentose Phosphate Pathway
RPI	Ribose-5-phosphate isomerase	Rv2465c	Pentose Phosphate Pathway
PPTGS_TB1	PPTGS TB1	Rv2163c and Rv3627c	Peptidoglycan Metabolism
RPPDIMAS	RPPDIMAS	Rv2962c	Phenolic glycolipid biosynthesis
PPTGS_TB2	PPTGS TB2	Rv2163c and Rv3627c	Peptidoglycan Metabolism
RRPPDIMAS	RRPPDIMAS	Rv2958c	Phenolic glycolipid biosynthesis
NTRIRy	Nitrite reductase (NADPH)	Rv0252 and Rv0253	Redox Metabolism
RZ5PP	Alpha-ribazole 5-phosphate phosphatase	Rv2228c or Rv3113	Cofactor and Prosthetic Group Biosynthesis
PRAGSr	Phosphoribosylglycinamide synthase	Rv0772	Purine and Pyrimidine Biosynthesis
SADH	Succinylarginine dihydrolase		Arginine and Proline Metabolism
O16RHAT	Rhamnosyltransferase (LPS O16 antigen biosynthesis)	Rv3265c and Rv1525	Arabinogalactan biosynthesis
SADT	Sulfate adenylyltransferase	Rv1285 and Rv1286	Purine and Pyrimidine Biosynthesis
SDPDS	Succinyl-diaminopimelate desuccinylase	Rv1202	Threonine and Lysine Metabolism
SDPTA	Succinyldiaminopimelate transaminase	Rv1655 or Rv0858c	Threonine and Lysine Metabolism
SERD_L	L-serine deaminase	Rv0069c	Cysteine and methionine metabolism
SERAT	Serine O-acetyltransferase	Rv2335	Cysteine and methionine metabolism
O2t	O2 transport diffusion		Transport
SERD_D	D-serine deaminase	Rv0069c	Glycolysis/Gluconeogenesis
TSULabc	Thiosulfate transport via ABC system	Rv2397c and Rv2398c and Rv2399c and Rv2400c and Rv1739c	Transport
SERt2r	L serine reversible transport via proton symport	Rv1704c	Transport
SGDS	Succinylglutamate desuccinylase		Arginine and Proline Metabolism
SGSAD	Succinylglutamic semialdehyde dehydrogenase		Arginine and Proline Metabolism
SHCHD2	Sirohydrochlorin dehydrogenase (NAD)	Rv2847c	Cofactor and Prosthetic Group Biosynthesis
OCBT	Ornithine carbamoyltransferase	Rv1656	Arginine and Proline Metabolism
SHCHD3	SHCHD3	Rv2847c	Cofactor and Prosthetic Group Biosynthesis
SHCHF	Sirohydrochlorin ferrochelatase	Rv2393 or Rv2847c	Cofactor and Prosthetic Group Biosynthesis
TTDCAt2	Tetradecanoate transport via proton symport		Transport
TYRTA	Tyrosine transaminase	Rv3565 or Rv0337c	Other Amino Acid Metabolism
OCDCAt2	Octadecanoate transport via proton symport		Transport
SHK3Dr	Shikimate dehydrogenase	Rv2552c	Tyrosine, Tryptophan, and Phenylalanine Metabolism
SHKK	Shikimate kinase	Rv2539c	Tyrosine, Tryptophan, and Phenylalanine Metabolism
OCOAT1r	3-oxoacid CoA-transferase (Succinyl-CoA: acetoacetate)	Rv2503c and Rv2504c	Fatty Acid Metabolism
SHSL1r	O-succinylhomoserine lyase (L-cysteine)	Rv1079	Cysteine and methionine metabolism
SHSL4r	O succinylhomoserine lyase elimination reversible	Rv1079	Cysteine and methionine metabolism
TYRt2r	L tyrosine reversible transport via proton symport		Transport
UAAGDS	UDP-N-acetylmuramoyl-L-alanyl-D-glutamyl-meso-2,6-diaminopimelate synthetase	Rv2158c	Peptidoglycan Metabolism
OMCDC	2-Oxo-4-methyl-3-carboxypentanoate decarboxylation		Valine, Leucine, and Isoleucine Metabolism
UAAGLS1	UAAGLS1		Peptidoglycan Metabolism
UAAGLS2	UDP-N-acetylmuramoyl-L-alanyl-D-glutamyl-L-lysine synthetase (gamma-glutamate)		Peptidoglycan Metabolism
SKMt2	SKMt2	Rv1200	Transport
SOTA	Succinylornithine transaminase		Arginine and Proline Metabolism
OMPDC	Orotidine-5'-phosphate decarboxylase	Rv1385	Purine and Pyrimidine Biosynthesis
SPMS	Spermidine synthase	Rv2601	Urea Cycle
SPODM	Superoxide dismutase	Rv0432 or Rv3846	Cofactor and Prosthetic Group Biosynthesis
UAGCVT	UDP-N-acetylglucosamine 1-carboxyvinyltransferase	Rv1315	Alternate Carbon Metabolism
UAGDP	UDP-N-acetylglucosamine diphosphorylase	Rv1018c	Alternate Carbon Metabolism
UAGPT1	UDP N acetylglucosamine N acetylmuramyl pentapeptide pyrophosphoryl undecaprenol N acetylglucosamine transferase	Rv2153c	Peptidoglycan Metabolism
UAGPT2	UDP-N-acetylglucosamine-N-acetylmuramyl-(pentapeptide)pyrophosphoryl-undecaprenol N-acetylglucosamine transferase	Rv2153c	Peptidoglycan Metabolism
UAGPT3	UDP-N-acetylglucosamine-N-acetylmuramyl-(pentapeptide)pyrophosphoryl-undecaprenol N-acetylglucosamine transferase	Rv2153c	Peptidoglycan Metabolism
SSALx	Succinate-semialdehyde dehydrogenase (NAD)	Rv0234c and Rv1731	Alanine, Aspartate, and Glutamate Metabolism
SSALy	Succinate-semialdehyde dehydrogenase (NADP)	Rv0234c or Rv1731	Alanine, Aspartate, and Glutamate Metabolism
SUCBZL	O-succinylbenzoate-CoA ligase	Rv0542c and Rv0553	Cofactor and Prosthetic Group Biosynthesis
SUCBZS	O-succinylbenzoate-CoA synthase		Cofactor and Prosthetic Group Biosynthesis
UAMAGS	UDP-N-acetylmuramoyl-L-alanyl-D-glutamate synthetase	Rv2155c	Peptidoglycan Metabolism
UAMAS	UDP-N-acetylmuramoyl-L-alanine synthetase	Rv2152c	Peptidoglycan Metabolism
SUCCt2r	Succinate transport via proton symport	Rv2443	Transport
OPAH	5-Oxoproline amidohydrolase (ATP-hydrolysing) (ir)	Rv0266c	Alanine, Aspartate, and Glutamate Metabolism
SUCD1i	Succinate dehydrogenase	(Rv3318 and Rv3319 and Rv3316 and Rv3317) or (Rv0247c and Rv0248c and Rv0249c) or (Rv1552 and Rv1553 and Rv1554 and Rv1555)	Citric Acid Cycle
SUCOAS	Succinyl-CoA synthetase (ADP-forming)	Rv0952 and Rv0951	Citric Acid Cycle
UAMRH	UDP-MurNAc Hydroxylase	Rv3818	Membrane Metabolism
UAPGR	UDP-N-acetylenolpyruvoylglucosamine reductase	Rv0482	Alternate Carbon Metabolism
SULabc	Sulfate transport via ABC system	Rv2397c and Rv2398c and Rv2399c and Rv2400c and Rv1739c	Transport
UDCPDP	Undecaprenyl-diphosphatase	Rv2136c	Cofactor and Prosthetic Group Biosynthesis
ORNTA	Ornithine transaminase	Rv2321c or Rv2322c	Arginine and Proline Metabolism
UDCPDPS	Undecaprenyl diphosphate synthase		Cofactor and Prosthetic Group Biosynthesis
UDPDPS	Undecaprenyl-diphosphate synthase	Rv2361c	Polyprenyl Metabolism
UDPDPS2	UDPDPS2	Rv2361c	Polyprenyl Metabolism
TALA	Transaldolase	Rv1448c	Pentose Phosphate Pathway
TARTD	L(+)-tartrate dehydratase		Other Amino Acid Metabolism
TARTRt7	Tartrate/succinate antiporter	Rv1672c	Transport
TATS	TATS		Membrane Metabolism
TDMS1	TDMS1		Fatty Acid Metabolism
UDPG4E	UDPglucose 4-epimerase	Rv3634c or Rv0501 or Rv0536	Nucleotide Salvage Pathway
TDMS2	TDMS2		Fatty Acid Metabolism
UDPGALM	UDPgalactopyranose mutase	Rv3809c	Arabinogalactan biosynthesis
ORNTAC	Ornithine transacetylase	Rv1653	Arginine and Proline Metabolism
UDPGD	UDPglucose 6-dehydrogenase	Rv0322	Nucleotide Salvage Pathway
TDMS3	TDMS3		Fatty Acid Metabolism
UGAGDS	UGAGDS	Rv2158c	Peptidoglycan Metabolism
TDMS4	TDMS4		Fatty Acid Metabolism
ORNt	Ornithine transport via diffusion	Rv2320c	Transport
TDPDRE	DTDP-4-dehydrorhamnose 3,5-epimerase	Rv3465	Arabinogalactan biosynthesis
TDPDRR	DTDP-4-dehydrorhamnose reductase	Rv3266c	Arabinogalactan biosynthesis
TDPGDH	DTDPglucose 4,6-dehydratase	Rv3464 and (Rv3468c or Rv3784)	Arabinogalactan biosynthesis
THDPS	Tetrahydrodipicolinate succinylase	Rv1201c	Threonine and Lysine Metabolism
UGGPT3	UGGPT3	Rv2153c	Peptidoglycan Metabolism
UGLDDS1	UDP N acetylmuramoyl L alanyl D glutamyl L lysyl D alanyl D alanine synthetase alpha glutamate	Rv2157c	Peptidoglycan Metabolism
UGLDDS2	UDP-N-acetylmuramoyl-L-alanyl-D-glutamyl-L-lysyl-D-alanyl-D-alanine synthetase (gamma-glutamate)	Rv2157c	Peptidoglycan Metabolism
UGMAGS	UGMAGS	Rv2155c	Peptidoglycan Metabolism
UGMAS	UGMAS	Rv2152c	Peptidoglycan Metabolism
UGMDDS	UDP-N-acetylmuramoyl-L-alanyl-D-glutamyl-meso-2,6-diaminopimeloyl-D-alanyl-D-alanine synthetase	Rv2157c	Peptidoglycan Metabolism
UGMDDS2	UGMDDS2	Rv2157c	Peptidoglycan Metabolism
THFGLUS	TetrahydrofolateL glutamate gamma ligase ADP forming	Rv2447c	Folate Metabolism
THMDP	Acidphosphatase	Rv3113	Cofactor and Prosthetic Group Biosynthesis
UMPK	UMP kinase	Rv1712 and Rv2883c	Purine and Pyrimidine Biosynthesis
ORPT	Orotate phosphoribosyltransferase	Rv0382c	Purine and Pyrimidine Biosynthesis
UPP3MT	Uroporphyrinogen methyltransferase	Rv2847c	Cofactor and Prosthetic Group Biosynthesis
UPP3S	Uroporphyrinogen-III synthase	Rv0511	Cofactor and Prosthetic Group Biosynthesis
UPPDC1	Uroporphyrinogen decarboxylase (uroporphyrinogen III)	Rv2678c	Cofactor and Prosthetic Group Biosynthesis
THRD_Lr	L-threonine deaminase	Rv1559	Cysteine and methionine metabolism
THRS	Threonine synthase	Rv1295	Glycolysis/Gluconeogenesis
THRt2r	L threonine reversible transport via proton symport	Rv3737	Transport
UPPDC2	Uroporphyrinogen decarboxylase (uroporphyrinogen I)	Rv2678c	Cofactor and Prosthetic Group Biosynthesis
OXACOAL	OXACOAL		Glyoxylate Metabolism
UPPRT	Uracil phosphoribosyltransferase	Rv3309c	Purine and Pyrimidine Biosynthesis
THZPSN	Thiazole phosphate synthesis	Rv0417	Alternate Carbon Metabolism
OXCDC	Oxalyl-CoA decarboxylase	Rv0118c	Glyoxylate Metabolism
TKT1	Transketolase	Rv1449c	Pentose Phosphate Pathway
TKT2	Transketolase	Rv1449c	Pentose Phosphate Pathway
UREA	Urease	Rv1850 and Rv1849 and Rv1848 and Rv1853 and Rv1851 and Rv1852	Purine and Pyrimidine Biosynthesis
OXGDC	2 oxoglutarate decarboxylase	Rv1248c or Rv0555	Citric Acid Cycle
URIDK2r	Uridylate kinase (dUMP)		Purine and Pyrimidine Biosynthesis
URIK2	Uridine kinase (GTP:Uridine)		Purine and Pyrimidine Biosynthesis
TMDK1	Thymidine kinase (ATP:thymidine)		Nucleotide Salvage Pathway
TMDPP	Thymidine phosphorylase	Rv3314c	Purine and Pyrimidine Biosynthesis
TMDS	Thymidylate synthase	Rv2764c	Purine and Pyrimidine Biosynthesis
VALTA	Valine transaminase	Rv2210c	Valine, Leucine, and Isoleucine Metabolism
VALt2r	L valine reversible transport via proton symport		Transport
XPPT	Xanthine phosphoribosyltransferase	Rv3624c	Nucleotide Salvage Pathway
TMHAS1	TMHAS1		Fatty Acid Metabolism
TMHAS2	TMHAS2		Fatty Acid Metabolism
TMHAS3	TMHAS3		Fatty Acid Metabolism
TMHAS4	TMHAS4		Fatty Acid Metabolism
XYLK	Xylulokinase	Rv0729	Alternate Carbon Metabolism
P5CD	1-pyrroline-5-carboxylate dehydrogenase	Rv1187	Alanine, Aspartate, and Glutamate Metabolism
YUMPS	YUMP synthetase	Rv2793c or Rv3300c	Purine and Pyrimidine Biosynthesis
S7PI	Sedoheptulose 7-phosphate isomerase	Rv0113	Membrane Metabolism
GMHEPK	D-glycero-D-manno-heptose 7-phosphate kinase	Rv0115	Membrane Metabolism
TMHAS5	TMHAS5		Lipid metabolism
TMHAS6	TMHAS6		Lipid metabolism
TMN	Thiaminase		Cofactor and Prosthetic Group Biosynthesis
TMPKr	Thiamine-phosphate kinase	Rv2977c	Thiamine Metabolism
HMEDS		Rv2868c	Polyprenyl Metabolism
HMEDR		Rv1110 or Rv3382c	Polyprenyl Metabolism
P5CR	Pyrroline-5-carboxylate reductase	Rv0500	Arginine and Proline Metabolism
FRTT	Farnesyltranstransferase	Rv3398c or Rv2173	Polyprenyl Metabolism
2MCD	2-methylcitrate dehydratase	Rv1130	Propanoate Metabolism
TMPPP	Thiamine-phosphate diphosphorylase	Rv0414c	Thiamine Metabolism
TPI	Triose-phosphate isomerase	Rv1438	Glycolysis/Gluconeogenesis
TRDR	Thioredoxin reductase (NADPH)	Rv3913	Purine and Pyrimidine Biosynthesis
TRE6PP	Trehalose-phosphatase	Rv2006 or Rv3372	Membrane Metabolism
TRE6PS	Alpha,alpha-trehalose-phosphate synthase (UDP-forming)	Rv3490	Membrane Metabolism
2MCS	2-methylcitrate synthase	Rv1131	Propanoate Metabolism
P5CRx	Pyrroline-5-carboxylate reductase(nadh)	Rv0500	Arginine and Proline Metabolism
2MID	2-methylisocitrate dehydratase	Rv1475c	Propanoate Metabolism
2MIL	Methylisocitrate lyase	Rv0467	Propanoate Metabolism
TRESULT	Trehalose sulfotransferase	Rv1373 or Rv0295c or Rv3529c or Rv2267c	Membrane Metabolism
TREabc	Trehalose transport via ABC system	Rv1236 and Rv1237 and Rv1238	Transport
TRIATS	TRIATS		Membrane Metabolism
Gln_LT	L-glutamine transport via ABC system	(Rv0072 and Rv0073) or (Rv0411c and Rv2564)	Transport
TRPS1	Tryptophan synthase (indoleglycerol phosphate)	Rv1613 and Rv1612	Tyrosine, Tryptophan, and Phenylalanine Metabolism
TREP		Rv3401	Alternate Carbon Metabolism
PACt2r	PACt2r		Transport
HDECH			Fatty Acid Metabolism
DTBTST		Rv1589	Cofactor and Prosthetic Group Biosynthesis
TRPS2	Tryptophan synthase (indole)	Rv1612 and Rv1613	Tyrosine, Tryptophan, and Phenylalanine Metabolism
TRPS3	Tryptophan synthase (indoleglycerol phosphate)	Rv1612 and Rv1613	Tyrosine, Tryptophan, and Phenylalanine Metabolism
TRPTA	Tryptophan transaminase		Other Amino Acid Metabolism
TRPt2r	L tryptophan reversible transport via proton symport		Transport
IPDPUDCT		Rv2361c	Polyprenyl Metabolism
ACHMSSH	O acetylhomoserine thiol lyase	Rv3340	Cysteine and methionine metabolism
PANTS	Pantothenate synthase	Rv3602c	Pantothenate and CoA Metabolism
PDBL_1	Pyridoxal 5-phosphate synthase	Rv2604c and Rv2606c	Cofactor and Prosthetic Group Biosynthesis
2O4EH		Rv3536c	Pyruvate Metabolism
G6PDH	G6PDH3	Rv0407 and Rv0132c	Pentose Phosphate Pathway
PDBL_2	Pyridoxal-5-phosphate synthase	Rv2604c and Rv2606c	Cofactor and Prosthetic Group Biosynthesis
PAPA160	Phosphatidate phosphatase (n-C16:0)	Rv1755c	Fatty Acid Metabolism
PDBL_3		Rv2604c and Rv2606c	Cofactor and Prosthetic Group Biosynthesis
PDBL_4		Rv2604c and Rv2606c	Cofactor and Prosthetic Group Biosynthesis
PAPPT1	Phospho N acetylmuramoyl pentapeptide transferase alpha glutamate	Rv2156c	Peptidoglycan Metabolism
EX_ni2	Ni2+ exchange		Extracellular exchange
PAPPT2	Phospho-N-acetylmuramoyl-pentapeptide-transferase (gamma-glutamate)	Rv2156c	Peptidoglycan Metabolism
PAPPT3	Phospho-N-acetylmuramoyl-pentapeptide-transferase (meso-2,6-diaminopimelate)	Rv2156c	Peptidoglycan Metabolism
2PLS	2-phospho-L-lactate synthase		Cofactor and Prosthetic Group Biosynthesis
PAPR	Phosphoadenylyl-sulfate reductase (thioredoxin)	Rv2392	Other Amino Acid Metabolism
PATS	PATS		Fatty Acid Metabolism
PC	Pyruvate carboxylase	Rv2967c	Citric Acid Cycle
PC11M	Precorrin-4 C11-methyltransferase	Rv2071c	Cofactor and Prosthetic Group Biosynthesis
PC17M	Precorrin-3B C17-methyltransferase	Rv2066	Cofactor and Prosthetic Group Biosynthesis
PC20M	Precorrin-2 C20-methyltransferase	Rv2066	Cofactor and Prosthetic Group Biosynthesis
PC6AR	Precorrin-6A reductase	Rv2070c	Cofactor and Prosthetic Group Biosynthesis
PC6YM	Precorrin-6Y C5,15-methyltransferase (decarboxylating)	Rv2072c	Cofactor and Prosthetic Group Biosynthesis
PC8XM	Precorrin-8X methylmutase	Rv2065	Cofactor and Prosthetic Group Biosynthesis
PDE1	3',5'-cyclic-nucleotide phosphodiesterase	Rv0805	Purine and Pyrimidine Biosynthesis
PDE4	3',5'-cyclic-nucleotide phosphodiesterase	Rv0805	Purine and Pyrimidine Biosynthesis
FAD_5		(Rv0131c or Rv0154c or Rv0215c or Rv0231 or Rv0244c or Rv0271c or Rv0400c or Rv0752c or Rv0873 or Rv0972c or Rv0975c or Rv1346 or Rv1467c or Rv1679 or Rv1933c or Rv1934c or Rv2724c or Rv2789c or Rv3061c or Rv3139 or Rv3140 or Rv3274c or Rv3504 or Rv3505 or Rv3543c or Rv3544c or Rv3560c or Rv3562 or Rv3563 or Rv3564 or Rv3573c or Rv3761c or Rv3797 or Rv0672 or Rv2500c) and (Rv0222 or Rv0456c or Rv…	Fatty Acid Metabolism
FAD_6		(Rv0131c or Rv0154c or Rv0215c or Rv0231 or Rv0244c or Rv0271c or Rv0400c or Rv0752c or Rv0873 or Rv0972c or Rv0975c or Rv1346 or Rv1467c or Rv1679 or Rv1933c or Rv1934c or Rv2724c or Rv2789c or Rv3061c or Rv3139 or Rv3140 or Rv3274c or Rv3504 or Rv3505 or Rv3543c or Rv3544c or Rv3560c or Rv3562 or Rv3563 or Rv3564 or Rv3573c or Rv3761c or Rv3797 or Rv0672 or Rv2500c) and (Rv0222 or Rv0456c or Rv…	Fatty Acid Metabolism
FAD_7		(Rv0131c or Rv0154c or Rv0215c or Rv0231 or Rv0244c or Rv0271c or Rv0400c or Rv0752c or Rv0873 or Rv0972c or Rv0975c or Rv1346 or Rv1467c or Rv1679 or Rv1933c or Rv1934c or Rv2724c or Rv2789c or Rv3061c or Rv3139 or Rv3140 or Rv3274c or Rv3504 or Rv3505 or Rv3543c or Rv3544c or Rv3560c or Rv3562 or Rv3563 or Rv3564 or Rv3573c or Rv3761c or Rv3797 or Rv0672 or Rv2500c) and (Rv0222 or Rv0456c or Rv…	Fatty Acid Metabolism
FAD_8		(Rv0131c or Rv0154c or Rv0215c or Rv0231 or Rv0244c or Rv0271c or Rv0400c or Rv0752c or Rv0873 or Rv0972c or Rv0975c or Rv1346 or Rv1467c or Rv1679 or Rv1933c or Rv1934c or Rv2724c or Rv2789c or Rv3061c or Rv3139 or Rv3140 or Rv3274c or Rv3504 or Rv3505 or Rv3543c or Rv3544c or Rv3560c or Rv3562 or Rv3563 or Rv3564 or Rv3573c or Rv3761c or Rv3797 or Rv0672 or Rv2500c) and (Rv0222 or Rv0456c or Rv…	Fatty Acid Metabolism
FAD_9		(Rv0131c or Rv0154c or Rv0215c or Rv0231 or Rv0244c or Rv0271c or Rv0400c or Rv0752c or Rv0873 or Rv0972c or Rv0975c or Rv1346 or Rv1467c or Rv1679 or Rv1933c or Rv1934c or Rv2724c or Rv2789c or Rv3061c or Rv3139 or Rv3140 or Rv3274c or Rv3504 or Rv3505 or Rv3543c or Rv3544c or Rv3560c or Rv3562 or Rv3563 or Rv3564 or Rv3573c or Rv3761c or Rv3797 or Rv0672 or Rv2500c) and (Rv0222 or Rv0456c or Rv…	Fatty Acid Metabolism
HIPB	HIPB		Cholesterol degradation
HIPA	HIPA		Cholesterol degradation
CHOLCOA	MNXR87732	Rv3573c	Cholesterol degradation
ECHA191	ECHA191	Rv3516 or Rv3538	Cholesterol degradation
FADE30	MNXR87739	Rv3560c	Cholesterol degradation
FAD_10		(Rv0131c or Rv0154c or Rv0215c or Rv0231 or Rv0244c or Rv0271c or Rv0400c or Rv0752c or Rv0873 or Rv0972c or Rv0975c or Rv1346 or Rv1467c or Rv1679 or Rv1933c or Rv1934c or Rv2724c or Rv2789c or Rv3061c or Rv3139 or Rv3140 or Rv3274c or Rv3504 or Rv3505 or Rv3543c or Rv3544c or Rv3560c or Rv3562 or Rv3563 or Rv3564 or Rv3573c or Rv3761c or Rv3797 or Rv0672 or Rv2500c) and (Rv0222 or Rv0456c or Rv…	Fatty Acid Metabolism
FAD_11		(Rv0131c or Rv0154c or Rv0215c or Rv0231 or Rv0244c or Rv0271c or Rv0400c or Rv0752c or Rv0873 or Rv0972c or Rv0975c or Rv1346 or Rv1467c or Rv1679 or Rv1933c or Rv1934c or Rv2724c or Rv2789c or Rv3061c or Rv3139 or Rv3140 or Rv3274c or Rv3504 or Rv3505 or Rv3543c or Rv3544c or Rv3560c or Rv3562 or Rv3563 or Rv3564 or Rv3573c or Rv3761c or Rv3797 or Rv0672 or Rv2500c) and (Rv0222 or Rv0456c or Rv…	Fatty Acid Metabolism
FAD_12		(Rv0131c or Rv0154c or Rv0215c or Rv0231 or Rv0244c or Rv0271c or Rv0400c or Rv0752c or Rv0873 or Rv0972c or Rv0975c or Rv1346 or Rv1467c or Rv1679 or Rv1933c or Rv1934c or Rv2724c or Rv2789c or Rv3061c or Rv3139 or Rv3140 or Rv3274c or Rv3504 or Rv3505 or Rv3543c or Rv3544c or Rv3560c or Rv3562 or Rv3563 or Rv3564 or Rv3573c or Rv3761c or Rv3797 or Rv0672 or Rv2500c) and (Rv0222 or Rv0456c or Rv…	Fatty Acid Metabolism
FAD_13		(Rv0131c or Rv0154c or Rv0215c or Rv0231 or Rv0244c or Rv0271c or Rv0400c or Rv0752c or Rv0873 or Rv0972c or Rv0975c or Rv1346 or Rv1467c or Rv1679 or Rv1933c or Rv1934c or Rv2724c or Rv2789c or Rv3061c or Rv3139 or Rv3140 or Rv3274c or Rv3504 or Rv3505 or Rv3543c or Rv3544c or Rv3560c or Rv3562 or Rv3563 or Rv3564 or Rv3573c or Rv3761c or Rv3797 or Rv0672 or Rv2500c) and (Rv0222 or Rv0456c or Rv…	Fatty Acid Metabolism
FAD_14		(Rv0131c or Rv0154c or Rv0215c or Rv0231 or Rv0244c or Rv0271c or Rv0400c or Rv0752c or Rv0873 or Rv0972c or Rv0975c or Rv1346 or Rv1467c or Rv1679 or Rv1933c or Rv1934c or Rv2724c or Rv2789c or Rv3061c or Rv3139 or Rv3140 or Rv3274c or Rv3504 or Rv3505 or Rv3543c or Rv3544c or Rv3560c or Rv3562 or Rv3563 or Rv3564 or Rv3573c or Rv3761c or Rv3797 or Rv0672 or Rv2500c) and (Rv0222 or Rv0456c or Rv…	Beta oxidation of unsaturated fatty acids
CYP3	CYP3	Rv3518c or Rv3545c	Cholesterol degradation
CYP2	CYP2	Rv3518c or Rv3545c	Cholesterol degradation
PRCOA1	MNXR76960	Rv3540c	Cholesterol degradation
Ni2t	Nickel transport in/out via permease(noH+)	Rv2856	Transport
EX_mn2	Mn2+ exchange		Extracellular exchange
LPPGS	LPPG synthetase		Cofactor and Prosthetic Group Biosynthesis
DMHDRFS	DMHDRFS	Rv1173	Cofactor and Prosthetic Group Biosynthesis
LPFPLT	LPPG:Fo 2-phospho-L-lactate transferase	Rv3261 and Rv3262	Cofactor and Prosthetic Group Biosynthesis
FADE281	MNXR87732	Rv3504 or Rv3505	Cholesterol degradation
GF4GL_0	GF4GL 0	Rv3261	Cofactor and Prosthetic Group Biosynthesis
FAD_15		(Rv0131c or Rv0154c or Rv0215c or Rv0231 or Rv0244c or Rv0271c or Rv0400c or Rv0752c or Rv0873 or Rv0972c or Rv0975c or Rv1346 or Rv1467c or Rv1679 or Rv1933c or Rv1934c or Rv2724c or Rv2789c or Rv3061c or Rv3139 or Rv3140 or Rv3274c or Rv3504 or Rv3505 or Rv3543c or Rv3544c or Rv3560c or Rv3562 or Rv3563 or Rv3564 or Rv3573c or Rv3761c or Rv3797 or Rv0672 or Rv2500c) and (Rv0222 or Rv0456c or Rv…	Beta oxidation of unsaturated fatty acids
GF4GL_1	GF4GL 1	Rv3261 and Rv3262	Cofactor and Prosthetic Group Biosynthesis
FAD_16		(Rv0131c or Rv0154c or Rv0215c or Rv0231 or Rv0244c or Rv0271c or Rv0400c or Rv0752c or Rv0873 or Rv0972c or Rv0975c or Rv1346 or Rv1467c or Rv1679 or Rv1933c or Rv1934c or Rv2724c or Rv2789c or Rv3061c or Rv3139 or Rv3140 or Rv3274c or Rv3504 or Rv3505 or Rv3543c or Rv3544c or Rv3560c or Rv3562 or Rv3563 or Rv3564 or Rv3573c or Rv3761c or Rv3797 or Rv0672 or Rv2500c) and (Rv0222 or Rv0456c or Rv…	Beta oxidation of unsaturated fatty acids
MBP_1	Cyclic pyranopterin monophosphate synthase	(Rv3109 or Rv0869c) and Rv3116 and Rv3111	Cofactor and Prosthetic Group Biosynthesis
FAD_17		(Rv0131c or Rv0154c or Rv0215c or Rv0231 or Rv0244c or Rv0271c or Rv0400c or Rv0752c or Rv0873 or Rv0972c or Rv0975c or Rv1346 or Rv1467c or Rv1679 or Rv1933c or Rv1934c or Rv2724c or Rv2789c or Rv3061c or Rv3139 or Rv3140 or Rv3274c or Rv3504 or Rv3505 or Rv3543c or Rv3544c or Rv3560c or Rv3562 or Rv3563 or Rv3564 or Rv3573c or Rv3761c or Rv3797 or Rv0672 or Rv2500c) and (Rv0222 or Rv0456c or Rv…	Beta oxidation of unsaturated fatty acids
FAD_20		(Rv0131c or Rv0154c or Rv0215c or Rv0231 or Rv0244c or Rv0271c or Rv0400c or Rv0752c or Rv0873 or Rv0972c or Rv0975c or Rv1346 or Rv1467c or Rv1679 or Rv1933c or Rv1934c or Rv2724c or Rv2789c or Rv3061c or Rv3139 or Rv3140 or Rv3274c or Rv3504 or Rv3505 or Rv3543c or Rv3544c or Rv3560c or Rv3562 or Rv3563 or Rv3564 or Rv3573c or Rv3761c or Rv3797 or Rv0672 or Rv2500c) and (Rv0222 or Rv0456c or Rv…	Fatty Acid Metabolism
FAD_18		(Rv0131c or Rv0154c or Rv0215c or Rv0231 or Rv0244c or Rv0271c or Rv0400c or Rv0752c or Rv0873 or Rv0972c or Rv0975c or Rv1346 or Rv1467c or Rv1679 or Rv1933c or Rv1934c or Rv2724c or Rv2789c or Rv3061c or Rv3139 or Rv3140 or Rv3274c or Rv3504 or Rv3505 or Rv3543c or Rv3544c or Rv3560c or Rv3562 or Rv3563 or Rv3564 or Rv3573c or Rv3761c or Rv3797 or Rv0672 or Rv2500c) and (Rv0222 or Rv0456c or Rv…	Beta oxidation of unsaturated fatty acids
FAD_19		(Rv0131c or Rv0154c or Rv0215c or Rv0231 or Rv0244c or Rv0271c or Rv0400c or Rv0752c or Rv0873 or Rv0972c or Rv0975c or Rv1346 or Rv1467c or Rv1679 or Rv1933c or Rv1934c or Rv2724c or Rv2789c or Rv3061c or Rv3139 or Rv3140 or Rv3274c or Rv3504 or Rv3505 or Rv3543c or Rv3544c or Rv3560c or Rv3562 or Rv3563 or Rv3564 or Rv3573c or Rv3761c or Rv3797 or Rv0672 or Rv2500c) and (Rv0222 or Rv0456c or Rv…	Beta oxidation of unsaturated fatty acids
FADD3	MNXR22341	(Rv3551 and Rv3552) or Rv3561	Cholesterol degradation
KSTD	MNXR85993	Rv3537	Cholesterol degradation
FADD17	MNXR86378	Rv3506 or Rv3515c	Cholesterol degradation
FAD_1		(Rv0131c or Rv0154c or Rv0215c or Rv0231 or Rv0244c or Rv0271c or Rv0400c or Rv0752c or Rv0873 or Rv0972c or Rv0975c or Rv1346 or Rv1467c or Rv1679 or Rv1933c or Rv1934c or Rv2724c or Rv2789c or Rv3061c or Rv3139 or Rv3140 or Rv3274c or Rv3504 or Rv3505 or Rv3543c or Rv3544c or Rv3560c or Rv3562 or Rv3563 or Rv3564 or Rv3573c or Rv3761c or Rv3797 or Rv0672 or Rv2500c) and (Rv0222 or Rv0456c or Rv…	Fatty Acid Metabolism
FAD_2		(Rv0131c or Rv0154c or Rv0215c or Rv0231 or Rv0244c or Rv0271c or Rv0400c or Rv0752c or Rv0873 or Rv0972c or Rv0975c or Rv1346 or Rv1467c or Rv1679 or Rv1933c or Rv1934c or Rv2724c or Rv2789c or Rv3061c or Rv3139 or Rv3140 or Rv3274c or Rv3504 or Rv3505 or Rv3543c or Rv3544c or Rv3560c or Rv3562 or Rv3563 or Rv3564 or Rv3573c or Rv3761c or Rv3797 or Rv0672 or Rv2500c) and (Rv0222 or Rv0456c or Rv…	Fatty Acid Metabolism
FAD_3		(Rv0131c or Rv0154c or Rv0215c or Rv0231 or Rv0244c or Rv0271c or Rv0400c or Rv0752c or Rv0873 or Rv0972c or Rv0975c or Rv1346 or Rv1467c or Rv1679 or Rv1933c or Rv1934c or Rv2724c or Rv2789c or Rv3061c or Rv3139 or Rv3140 or Rv3274c or Rv3504 or Rv3505 or Rv3543c or Rv3544c or Rv3560c or Rv3562 or Rv3563 or Rv3564 or Rv3573c or Rv3761c or Rv3797 or Rv0672 or Rv2500c) and (Rv0222 or Rv0456c or Rv…	Fatty Acid Metabolism
FAD_4		(Rv0131c or Rv0154c or Rv0215c or Rv0231 or Rv0244c or Rv0271c or Rv0400c or Rv0752c or Rv0873 or Rv0972c or Rv0975c or Rv1346 or Rv1467c or Rv1679 or Rv1933c or Rv1934c or Rv2724c or Rv2789c or Rv3061c or Rv3139 or Rv3140 or Rv3274c or Rv3504 or Rv3505 or Rv3543c or Rv3544c or Rv3560c or Rv3562 or Rv3563 or Rv3564 or Rv3573c or Rv3761c or Rv3797 or Rv0672 or Rv2500c) and (Rv0222 or Rv0456c or Rv…	Fatty Acid Metabolism
HSAC	R04597	Rv3568c	Cholesterol degradation
HSAE	R09960	Rv3536c	Cholesterol degradation
HIAA	HIAA		Cholesterol degradation
IPDAB	IPDAB	Rv3551 and Rv3552	Cholesterol degradation
FAD_25		(Rv0131c or Rv0154c or Rv0215c or Rv0231 or Rv0244c or Rv0271c or Rv0400c or Rv0752c or Rv0873 or Rv0972c or Rv0975c or Rv1346 or Rv1467c or Rv1679 or Rv1933c or Rv1934c or Rv2724c or Rv2789c or Rv3061c or Rv3139 or Rv3140 or Rv3274c or Rv3504 or Rv3505 or Rv3543c or Rv3544c or Rv3560c or Rv3562 or Rv3563 or Rv3564 or Rv3573c or Rv3761c or Rv3797 or Rv0672 or Rv2500c) and (Rv0222 or Rv0456c or Rv…	Fatty Acid Metabolism
FAD_26		(Rv0131c or Rv0154c or Rv0215c or Rv0231 or Rv0244c or Rv0271c or Rv0400c or Rv0752c or Rv0873 or Rv0972c or Rv0975c or Rv1346 or Rv1467c or Rv1679 or Rv1933c or Rv1934c or Rv2724c or Rv2789c or Rv3061c or Rv3139 or Rv3140 or Rv3274c or Rv3504 or Rv3505 or Rv3543c or Rv3544c or Rv3560c or Rv3562 or Rv3563 or Rv3564 or Rv3573c or Rv3761c or Rv3797 or Rv0672 or Rv2500c) and (Rv0222 or Rv0456c or Rv…	Fatty Acid Metabolism
FAD_27		(Rv0131c or Rv0154c or Rv0215c or Rv0231 or Rv0244c or Rv0271c or Rv0400c or Rv0752c or Rv0873 or Rv0972c or Rv0975c or Rv1346 or Rv1467c or Rv1679 or Rv1933c or Rv1934c or Rv2724c or Rv2789c or Rv3061c or Rv3139 or Rv3140 or Rv3274c or Rv3504 or Rv3505 or Rv3543c or Rv3544c or Rv3560c or Rv3562 or Rv3563 or Rv3564 or Rv3573c or Rv3761c or Rv3797 or Rv0672 or Rv2500c) and (Rv0222 or Rv0456c or Rv…	Fatty Acid Metabolism
KSH	R09860	Rv3526 and Rv3571	Cholesterol degradation
ECHA193	ECHA193	Rv3541c and Rv3541c	Cholesterol degradation
CYP1	MNXR19061	Rv3518c or Rv3545c	Cholesterol degradation
3HIBD	3 hydroxyisobutyrate dehydrogenase	Rv0751c	Alternate Carbon Metabolism
FAD_21		(Rv0131c or Rv0154c or Rv0215c or Rv0231 or Rv0244c or Rv0271c or Rv0400c or Rv0752c or Rv0873 or Rv0972c or Rv0975c or Rv1346 or Rv1467c or Rv1679 or Rv1933c or Rv1934c or Rv2724c or Rv2789c or Rv3061c or Rv3139 or Rv3140 or Rv3274c or Rv3504 or Rv3505 or Rv3543c or Rv3544c or Rv3560c or Rv3562 or Rv3563 or Rv3564 or Rv3573c or Rv3761c or Rv3797 or Rv0672 or Rv2500c) and (Rv0222 or Rv0456c or Rv…	Fatty Acid Metabolism
ALDR			Arabinogalactan biosynthesis
AL4D		Rv1928c	Arabinogalactan biosynthesis
MACCOAT	2-Methylacetyl-CoA thiolase	Rv1135A or Rv0243 or Rv1323 or Rv3556c or Rv1074c or Rv0859	Valine, Leucine, and Isoleucine Metabolism
FAD_22		(Rv0131c or Rv0154c or Rv0215c or Rv0231 or Rv0244c or Rv0271c or Rv0400c or Rv0752c or Rv0873 or Rv0972c or Rv0975c or Rv1346 or Rv1467c or Rv1679 or Rv1933c or Rv1934c or Rv2724c or Rv2789c or Rv3061c or Rv3139 or Rv3140 or Rv3274c or Rv3504 or Rv3505 or Rv3543c or Rv3544c or Rv3560c or Rv3562 or Rv3563 or Rv3564 or Rv3573c or Rv3761c or Rv3797 or Rv0672 or Rv2500c) and (Rv0222 or Rv0456c or Rv…	Fatty Acid Metabolism
ACCOAC	Acetyl-CoA carboxylase	Rv3285 and Rv2247	Pyruvate Metabolism
MANT1		Rv1635c and Rv2174 and Rv2181	Arabinogalactan biosynthesis
ARABT		Rv1635c and Rv2181 and Rv3793	Arabinogalactan bioynthesis
HOAS		Rv1248c	Alanine, Aspartate, and Glutamate Metabolism
SR1			Alanine, Aspartate, and Glutamate Metabolism
CHSTEROLt	MNXR1163	Rv3499c and Rv3498c and Rv3497c and Rv3496c and Rv3495c and Rv3494c and Rv3500c and Rv3501c	Transport
FAD_23		(Rv0131c or Rv0154c or Rv0215c or Rv0231 or Rv0244c or Rv0271c or Rv0400c or Rv0752c or Rv0873 or Rv0972c or Rv0975c or Rv1346 or Rv1467c or Rv1679 or Rv1933c or Rv1934c or Rv2724c or Rv2789c or Rv3061c or Rv3139 or Rv3140 or Rv3274c or Rv3504 or Rv3505 or Rv3543c or Rv3544c or Rv3560c or Rv3562 or Rv3563 or Rv3564 or Rv3573c or Rv3761c or Rv3797 or Rv0672 or Rv2500c) and (Rv0222 or Rv0456c or Rv…	Fatty Acid Metabolism
SR2	Methylglyoxal synthase		Pyruvate Metabolism
EX_chsterol	Cholesterol exchange		Extracellular exchange
FAD_24		(Rv0131c or Rv0154c or Rv0215c or Rv0231 or Rv0244c or Rv0271c or Rv0400c or Rv0752c or Rv0873 or Rv0972c or Rv0975c or Rv1346 or Rv1467c or Rv1679 or Rv1933c or Rv1934c or Rv2724c or Rv2789c or Rv3061c or Rv3139 or Rv3140 or Rv3274c or Rv3504 or Rv3505 or Rv3543c or Rv3544c or Rv3560c or Rv3562 or Rv3563 or Rv3564 or Rv3573c or Rv3761c or Rv3797 or Rv0672 or Rv2500c) and (Rv0222 or Rv0456c or Rv…	Fatty Acid Metabolism
MOEA1	MNXR79418	Rv0994 or Rv0438c	Cofactor and Prosthetic Group Biosynthesis
MPTAT	Molybdopterin adenylyltransferase	Rv0865	Cofactor and Prosthetic Group Biosynthesis
MOBA	MNXR63860	Rv2453c	Cofactor and Prosthetic Group Biosynthesis
MR	Alcohol dehydrogenase (L-lactaldehyde)	Rv2298	Pyruvate Metabolism
GLYCS_I		Rv2581c or Rv0634c or Rv2641	Pyruvate Metabolism
GLYCS_II		Rv0577 or Rv0911	Pyruvate Metabolism
MOAE1	MNXR85919	(Rv3119 or Rv0866) and Rv3322c	Cofactor and Prosthetic Group Biosynthesis
FADE51	MNXR76950	Rv3546 or Rv3523	Cholesterol degradation
MOEB1	MNXR88174	Rv3206c and Rv3025c	Cofactor and Prosthetic Group Biosynthesis
LALDD	Lactaldehyde dehydrogenase		Pyruvate Metabolism
CYST_II		Rv0848	Cysteine and methionine metabolism
MOBDabc	Molybdate transport via ABC system	Rv1857 and Rv1858 and Rv1859	Transport
FADE52	MNXR22325	Rv3546 or Rv3522	Cholesterol degradation
MOBDabc_rev	T06232b	Rv1857 and Rv1858 and Rv1859	Transport
FUSA1	Nucleoside-triphosphatase (GTP)	Rv0684	Miscellaneous
ISCS	ISCS	Rv3025c or Rv1464	Cofactor and Prosthetic Group Biosynthesis
PHBADA	PHBADA	Rv2962c	p-HBAD biosynthesis
HIAt	THIA Transport		Transport
PHBADB	PHBADB	Rv2959c	p-HBAD biosynthesis
PHBADC	PHBADC	Rv2957 and Rv2958c	p-HBAD biosynthesis
GLYTRS	Glycyl-tRNA synthetase	Rv2357c	tRNA Charging
SELCYSS	Selenocysteine synthase		tRNA Charging
TYRTRS	Tyrosyl-tRNA synthetase	Rv1689	tRNA Charging
PHBADD	PHBADD		p-HBAD biosynthesis
PAPA1	PAPA1	Rv3824c	Sulfur metabolism
biomass			Biomass and maintenance functions
ECHA20	MNXR84970	Rv3550	Cholesterol degradation
CHOL1	MNXR19104	Rv1106c	Cholesterol degradation
PAPA2	PAPA2	Rv3820c	Sulfur metabolism
FADE282	MNXR87738	Rv3544c and Rv3543c	Cholesterol degradation
HOPNTAL2	4-hydroxy-2-oxopentanoate aldolase(p-xylene)	Rv3534c	Cholesterol degradation
ECHA192	ECHA192	Rv3516 or Rv3538	Cholesterol degradation
HSA	MNXR75761	Rv3570c and Rv3567c	Cholesterol degradation
FADB3	FADB3	Rv3502c	Cholesterol degradation
FADB2	FADB2	Rv3502c	Cholesterol degradation
CHCD	MNXR22345		Cholesterol degradation
HDAD	MNXR76953	Rv3569c	Cholesterol degradation
CHOD	MNXR6103	Rv3409c	Cholesterol degradation
INO1	1D-myo-inositol-3-phosphate lyase (isomerizing)	Rv0046c	Inositol phosphate metabolism
NAGINSP	MNXR61204	Rv0486	Inositol phosphate metabolism
NAGINS	MNXR21171		Redox Metabolism
LAT	R00457	Rv3290c	L-alpha-aminoadipic acid (L-AAA) biosynthesis
KGD2	MNXR84838	Rv1248c or (Rv2454c and Rv2455c)	Citric Acid Cycle
ASPO6	L-aspartate oxidase	Rv1595	Alanine, Aspartate, and Glutamate Metabolism
ECOAH12	3-hydroxyacyl-CoA dehydratase (3-hydroxyisobutyryl-CoA) (mitochondria)	Rv1070c or Rv0905 or Rv2486 or Rv1472 or Rv3774	Valine, Leucine, and Isoleucine Metabolism
FADE233	R02661	Rv3140	Lipid metabolism
BKDC	BKDC	Rv2495c	Lipid metabolism
BKDA2	BKDA2	Rv2497c and Rv2496c	Lipid metabolism
3HSA	MNXR19078		Cholesterol degradation
GGTT	Geranylgeranyltranstransferase	Rv3398c	Lipid metabolism
MMPL8	MMPL8	Rv3823c	Sulfur metabolism
ACYP_2	Acylphosphatase (2)	Rv2922A	Pyruvate Metabolism
GTPDPDP	Guanosine-5'-triphosphate,3'-diphosphate diphosphatase		Purine and Pyrimidine Biosynthesis
PPGPPDP	Guanosine-3',5'-bis(diphosphate) 3'-diphosphatase		Purine and Pyrimidine Biosynthesis
3HBCOAHL	3-hydroxyisobutyryl-CoA hydrolase	Rv1071c	Valine, Leucine, and Isoleucine Metabolism
AKGDa	Oxoglutarate dehydrogenase (lipoamide)	Rv1248c	Citric Acid Cycle
AKGDH	2-Oxogluterate dehydrogenase		Citric Acid Cycle
ACt2r	Acetate reversible transport via proton symport		Transport
PKS2	PKS2	Rv3825c	Lipid metabolism
MAS3	MAS3	Rv2940c	Lipid metabolism
EX_nodcoa	Nodcoa exchange		Extracellular exchange
EX_gln_L	L-Glutamine exchange		Extracellular exchange
NODCOAt	NODCOA IN		Transport
EX_4hba	4-Hydroxy-benzyl alcohol exchange		Extracellular exchange
4HBAt	MNXR68734		Transport
EX_octscoa	Octscoa exchange		Extracellular exchange
OCTSCOAt	OCTSCOA IN		Transport
SIRA2	MNXR84814	Rv2391	Redox Metabolism
ATPM	ATP maintenance requirement		Biomass and maintenance functions
VPAMTr	Valine-pyruvate aminotransferase	Rv3565	Valine, Leucine, and Isoleucine Metabolism
4ABZt	4 Aminobenzoate mitochondrial transport via diffusion		Transport
CHLabc_rev	T00114b	Rv3756c and Rv3757c and Rv3758c and Rv3759c	Transport
GCALDD	Glycolaldehyde dehydrogenase		Glyoxylate Metabolism
EGTB	EGTB	Rv3703c	Ergothioneine biosynthesis
EGTC	EGTC	Rv3702c	Ergothioneine biosynthesis
EGTE	EGTE	Rv3700c	Ergothioneine biosynthesis
APSR	Adenosine 5'-phosphosulfate reductase;	Rv2392	Sulfur metabolism
PYDXNtr	Pyridoxine transport via diffusion		Transport
EX_pydxn	Pyridoxine exchange		Extracellular exchange
TMDS3	Thymidylate synthase (FAD dependent)	Rv2754c	Purine and Pyrimidine Biosynthesis
SHSL2r	O-succinylhomoserine lyase (H2S)	Rv0391	Cysteine and methionine metabolism
MHUD1	Heme Degredation MhuD	Rv3592	Cofactor
OTSB1	MNXR90564	Rv3400 or Rv2006	Mycolic acid pathway
GLYALDDr	D-Glyceraldehyde dehydrogenase	Rv2858c or Rv0458	Glycerolipid metabolism
FORt	Formate transport via diffusion		Transport
MYCOPP	MNXR90581	Rv3802c	Mycolic acid pathway
CYSK2_I	O-Phospho-L-Serine-dependent S-Suflocysteine Synthase	Rv0848	Cysteine and methionine metabolism
TMMYCO	TMMYCO	Rv1288 or Rv0519c or Rv0774c	Mycolic acid pathway
MYCOE	MYCOE		Mycolic acid pathway
CYSM_I	CysO-dependent L-cystein biosynthesis CysM	Rv1336	Cysteine and methionine metabolism
PPM1	MNXR76028	Rv2051c	Mycolic acid pathway
CYSM_II	CysO-dependent L-cystein biosynthesis Mec+	Rv1334	Cysteine and methionine metabolism
PEPA	MNXR86162	Rv0125	Starch and sucrose metabolism
NADDP	NAD diphosphatase	Rv3199c	Nicotinate and nicotinamide metabolism
GLYCLTt	Glycolate transport via diffusion		Transport
EX_glyclt	Glycolate exchange		Extracellular exchange
NMNAT	Nicotinamide-nucleotide adenylyltransferase	Rv2421c	Nicotinate and nicotinamide metabolism
CYSO_I	CysO Adenylation by MoeZ	Rv3206c	Cysteine and methionine metabolism
EGTD	S-adenosyl-L-methionine:L-histidine Nalpha-methyltransferase	Rv3701c
NO3t2	Nitrate transport in via proton symport		Transport
ROSFE	RXN-12540		Others
CYSO_II	CysO Sulfuration by MoeZ	Rv3206c	Cysteine and methionine metabolism
MNabc_rev	T0034b	Rv2059 and Rv2060 and Rv2061c	Transport
ACONMT	Trans-aconitate methyltransferase	Rv0294	Unassigned
MANPGH	2-O-alpha-mannosyl-6-phosphate-D-glycerate hydrolase	Rv0648	Alternate Carbon Metabolism
COBC	MNXR85327	Rv2231c	Cofactor and Prosthetic Group Biosynthesis
THMP	Thiamin phosphatase		Cofactor and Prosthetic Group Biosynthesis
ADOCBLabc	MNXR81564	Rv1819c	Transport
COB2	MNXR84736		Cofactor and Prosthetic Group Biosynthesis
EPH	Epoxide hydrolysis	Rv1124 or Rv3176c or Rv1938 or Rv0134 or Rv3617 or Rv3670 or Rv2740	Degradation/Utilization/Assimilation
FBPA	MNXR90624	Rv3804c and Rv1886c and Rv0129c and Rv3803c	Mycolic acid pathway
DGTP8DETOX	8-oxo-dGTP diphosphohydrolase	Rv0413 or Rv1160
DGTP8OXO	RXN-11410
GTP8OXO	RXN-11409
TAG	MNXR87026	Rv3130c or Rv3734c or Rv3234c or Rv3088 or Rv0221 or Rv0895 or Rv1425 or Rv1760 or Rv2285 or Rv2484c or Rv3087 or Rv3233c or Rv3371 or Rv3480c or Rv3740c	Fatty acid biosynthesis
LIPY	LIPY	Rv3097c	Lipid metabolism
LIPW	MNXR84636	Rv0217c or Rv0220 or Rv0646c or Rv1076 or Rv1104 or Rv1105 or Rv1399c or Rv1400c or Rv1426c or Rv1497 or Rv1755c or Rv1900c or Rv1923 or Rv2045c or Rv2284 or Rv2349c or Rv2350c or Rv2351c or Rv2385 or Rv2463 or Rv2485c or Rv2970c or Rv3084 or Rv3176c or Rv3203 or Rv3487c or Rv3775	Glycerophospholipid metabolism
CBL2OR	NADH:cob(III)alamine oxidoreductase		Cofactor and Prosthetic Group Biosynthesis
VIUB	VIUB	Rv2895c and Rv1348 and Rv1349	Transport
DRBK	Deoxyribokinase		Pentose Phosphate Pathway
5DOAN	5'-deoxyadenosine nuclosidase		Pentose Phosphate Pathway
CHOLK	Choline kinase	Rv3817	Glycerophospholipid metabolism
PC_TBt	T00157		Transport
AKGt2r	2-oxoglutarate reversible transport via symport		Transport
BIRA	BIRA	Rv3279c	Mycolic acid pathway
MBTK3	MBTK3	Rv1347c	Mycobactin biosynthesis
ACCD3	ACCD3	Rv0904c	Mycolic acid pathway
EX_co	EX co LPAREN e RPAREN		Extracellular exchange
MBTG	MNXR6565	Rv2378c	Mycobactin biosynthesis
PHEMEt	Heme transport	(Rv0202c or Rv0206c) and Rv0203	Cofactor and Prosthetic Group Biosynthesis
EX_pheme	Protoheme exchange		Extracellular exchange
ACCA3	ACCA3	Rv3285	Mycolic acid pathway
MBTA3	MBTA3	Rv2384 and Rv2383c and Rv2382c and Rv2381c and Rv2380c and Rv2379c and Rv2377c	Mycobactin biosynthesis
GMHEPPA	D-glycero-D-manno-heptose 1,7-bisphosphate phosphatase	Rv0114	Lipopolysaccharide Biosynthesis / Recycling
ALCD19y	Alcohol dehydrogenase glycerol NADP	Rv3045	Glycerolipid metabolism
EX_pc_TB			Extracellular exchange
HEMEOS	Heme O synthase	Rv1451	Cofactor and Prosthetic Group Biosynthesis
HEMEAS_1	Heme A synthase	Rv2194 and Rv2195 and Rv2196 and Rv1456c and Rv3029c and Rv3028c and Rv2200c and Rv3043c and Rv2193 and Rv1623c and Rv1622c	Cofactor and Prosthetic Group Biosynthesis
GSEALD	GSEALD		Cofactor and Prosthetic Group Biosynthesis
ALCD2x	Alcohol dehydrogenase reverse rxn acetaldehyde ethanol	Rv3045 or Rv1530 or Rv0761c or Rv0162c or Rv1862 or Rv3086	Glycolysis/Gluconeogenesis
CPPPGO2	Oxygen Independent coproporphyrinogen-III oxidase	Rv2388c	Cofactor and Prosthetic Group Biosynthesis
DM_ergoth_c	Ergoth c Demand reaction		Intracellular demand
DM_tbsinol_c	Tbsinol c Demand reaction		Intracellular demand
DM_isotbsinol__13S_c	Isotbsinol 13S c Demand reaction		Intracellular demand
DM_isotbsinol__13R_c	Isotbsinol 13R c Demand reaction		Intracellular demand
DM_psd5p_c	Psd5p c Demand reaction		Intracellular demand
EX_hia			Extracellular exchange
FPRA	R01195	Rv3106 or Rv0886	Cofactor and Prosthetic Group Biosynthesis
COCO2	MNXR26399	Rv0373c and Rv0374c and Rv0375c	Carbon metabolism
ACALDt	Acetaldehyde reversible transport		Transport
EX_acald	Acetaldehyde exchange		Extracellular exchange
DM_cpppg1_c	Cpppg1 c Demand reaction		Intracellular demand
DM_scys__L_c	Scys L c Demand reaction		Intracellular demand
DM_gmhep1p_c	Gmhep1p c Demand reaction		Intracellular demand
NMO	Nitronate Monooxygenase	Rv0021c or Rv1533 or Rv1894c or Rv2781c or Rv3553	Redox Metabolism
ETOHt2r	Ethanol transport out via proton antiport		Transport
OCDCEAt	Octadecenoate n C181 transport in via uniport		Transport
EX_ocdcea	Octadecenoate (n-C18:1) exchange		Extracellular exchange
UREAt	Urea transport via facilitate diffusion		Transport
EX_etoh	Ethanol exchange		Extracellular exchange
MTAP	5 methylthioadenosine phosphorylase	Rv0535	Cysteine and methionine metabolism
PKS122	PKS122	Rv2048c	Lipid metabolism
PKS121	PKS121	Rv2048c	Lipid metabolism
ORNDC	Ornithine Decarboxylase	Rv2531c	Spermidine biosynthesis
MBTA1	MBTA1	Rv2384 and Rv2383c and Rv2382c and Rv2381c and Rv2380c and Rv2379c and Rv2377c	Mycobactin biosynthesis
HACD9	3 hydroxyacyl CoA dehydrogenase 2 Methylacetoacetyl CoA	Rv3774 or Rv1144	Valine, Leucine, and Isoleucine Metabolism
ECOAH9ir	2 Methylprop 2 enoyl CoA 2 Methylbut 2 enoyl CoA	Rv1070c or Rv0905 or Rv2486 or Rv1472 or Rv3774	Valine, Leucine, and Isoleucine Metabolism
OIVD3	2-oxoisovalerate dehydrogenase (acylating; 3-methyl-2-oxopentanoate)	Rv3140	Lipid metabolism
BKDC1	S-2-methylbutanoyl-CoA enzyme N6-dihydrolipoyllysine	Rv2495c	Lipid metabolism
MAK	RXN-12960	Rv0127	Others
GLGE	GLGE	Rv1327c	Starch and sucrose metabolism
TREY	MNXR86764	Rv1564c and Rv1563c and Rv1562c	Starch and sucrose metabolism
GLGB	MNXR80417	Rv1326c and Rv3031	Starch and sucrose metabolism
GLGP	GLGP	Rv1328	Starch and sucrose metabolism
AMYL2	MNXR87084	Rv3032 or Rv1212c	Starch and sucrose metabolism
PYRD1	Dihydoorotic acid dehydrogenase irreversible	Rv2139	Purine and Pyrimidine Biosynthesis
SHCHCS3	2-succinyl-6-hydroxy-2,4-cyclohexadiene 1-carboxylate synthase	Rv0555	Cofactor and Prosthetic Group Biosynthesis
SEPHCHCS	2-succinyl-5-enolpyruvyl-6-hydroxy-3-cyclohexene-1-carboxylate synthase	Rv0555	Cofactor and Prosthetic Group Biosynthesis
SALSYN	Salicylate synthase	Rv2386c	Mycobactin biosynthesis
APRO	Aminopropanol dehydrogenase reversible		Cofactor and Prosthetic Group Biosynthesis
AOBUTDs	L-2-amino-3-oxobutanoate decarboxylation (spontaneous)		Cofactor and Prosthetic Group Biosynthesis
THRD	L-threonine dehydrogenase	Rv2259	Glycolysis/Gluconeogenesis
EX_adocbl	Adenosylcobalamin exchange		Extracellular exchange
DMBI	MNXR18583		Cofactor and Prosthetic Group Biosynthesis
BARB	MNXR70450		Purine and Pyrimidine Biosynthesis
HETZK	Hydroxyethylthiazole kinase		Cofactor and Prosthetic Group Biosynthesis
EX_mobd	Molybdate exchange		Extracellular exchange
TBSYNLDPS	Halima-5(6),13-dien-15-yl-diphosphate lyase (cyclizing)	Rv3377c	Others
TBSNLS1	Tuberculosinyl diphosphate diphosphohydrolase (tuberculosinol forming)	Rv3378c	Others
TBSNLS2	Tuberculosinyl diphosphate diphosphohydrolase (isotuberculosinol forming)	Rv3378c	Others
TBSNLS3	RXN-14039	Rv3378c	Others
BKDA1	3-Methyl-2-oxopentanoate:lipoamide oxidoreductase(decarboxylating and acceptor-2-methylpropanoylating)	Rv2497c and Rv2496c	Lipid metabolism
BPNT2	3'-Phospho-5'-adenylyl sulfate 3'-phosphohydrolase	Rv2131c	Sulfur metabolism
GLPD2	Glycerol-3-phosphate dehydrogenase (ubiquinone-8)	Rv3302c or Rv2249c	Glycerophospholipid metabolism
G3PD1ir	Glycerol 3 phosphate dehydrogenase NAD	Rv2982c or Rv0564c	Glycerophospholipid metabolism
G3PT	Glycerol-3-phosphatase	Rv1692	Glycerophospholipid metabolism
DHORD2	Dihydoorotic acid dehydrogenase (quinone8)	Rv2139	Purine and Pyrimidine Biosynthesis
PPAKr	Propionate kinase	Rv0409	Propanoate Metabolism
PTA2	Phosphate acetyltransferase	Rv0408	Lipid metabolism
EMB	EMB	Rv3794 and Rv3795 and Rv3793 and Rv2673 and Rv3805c	Arabinogalactan biosynthesis
BTNt	Release of biotin across the basolatral membrane		Transport
EX_btn	Biotin exchange		Extracellular exchange
GXRA	Gylcine dehydrogenase (deamidating)	Rv2780	Glyoxylate Metabolism
OPP	R05611		Lipid metabolism
HEXTT	Trans-hexaprenyltranstransferase	Rv0562	Lipid metabolism
PPTTm	Trans pentaprenyltranstransferase		Lipid metabolism
L_LACDcm	L_LACDcm	Rv1872c or Rv0694
PYDXNK	PYDXNK

## Sheet: S4- Metabolic Reactions passing each stage of analysis
Step	Number of Reactions
Total Reactions in iEK1011	1228
Reactions with non zero flux in all conditions	491
Non-zero reactions with altered flux	421
Reactions commonly upregulated in dormancy	14
Reactions commonly downregulated in dormancy	407

## Sheet: S5- Reactions with downregulated flux in 3 or more conditions
Rxn	RxnName	GPR	SubSystem
NADH2r	NADH2r	Rv0082 and Rv3145 and Rv3146 and Rv3147 and Rv3148 and Rv3149 and Rv3150 and Rv3151 and Rv3152 and Rv3153 and Rv3154 and Rv3155 and Rv3156 and Rv3157 and Rv3158	Oxidative Phosphorylation
NDPK2	Nucleoside-diphosphate kinase (ATP:UDP)	Rv2445c	Purine and Pyrimidine Biosynthesis
HSK	Homoserine kinase	Rv1296	Glycolysis/Gluconeogenesis
THRS	Threonine synthase	Rv1295	Glycolysis/Gluconeogenesis
FAS160	Fatty acid synthase n C160	Rv1350 and Rv2524c and Rv1484 and Rv2947c	Fatty Acid Metabolism
FPRA	R01195	Rv3106 or Rv0886	Cofactor and Prosthetic Group Biosynthesis
FAS180	Fatty acid synthase n C180	Rv1350 and Rv2524c and Rv1484 and Rv2947c	Fatty Acid Metabolism
ATPS4r	ATP synthase (four protons for one ATP)	Rv1308 and Rv1304 and Rv1311 and Rv1310 and Rv1305 and Rv1306 and Rv1309 and Rv1307	Oxidative Phosphorylation
CYSTS	Cystathionine beta synthase	Rv1077	Cysteine and methionine metabolism
SHSL1r	O-succinylhomoserine lyase (L-cysteine)	Rv1079	Cysteine and methionine metabolism
TMDS	Thymidylate synthase	Rv2764c	Purine and Pyrimidine Biosynthesis
DHFR	Dihydrofolate reductase	Rv2763c	Folate Metabolism
ACHMSSH	O acetylhomoserine thiol lyase	Rv3340	Cysteine and methionine metabolism
HSERTA	Homoserine O trans acetylase	Rv3341	Cysteine and methionine metabolism
3HBCOAHL	3-hydroxyisobutyryl-CoA hydrolase	Rv1071c	Valine, Leucine, and Isoleucine Metabolism
3HIBD	3 hydroxyisobutyrate dehydrogenase	Rv0751c	Alternate Carbon Metabolism
4HBAt	MNXR68734		Transport
AACPS10	AACPS10		Fatty Acid Metabolism
AACPS11	AACPS11		Membrane Metabolism
AACPS3	Acyl-[acyl-carrier-protein] synthetase (n-C16:0)		Fatty Acid Metabolism
ACCC	Acyl-CoA Carboxylase	Rv3799c and Rv3280 and Rv3285	Fatty Acid Metabolism
ACChex	Palmitoyl Coenzyme A Hydrolase	Rv3280	Fatty Acid Metabolism
ACCOAC	Acetyl-CoA carboxylase	Rv3285 and Rv2247	Pyruvate Metabolism
ACGAMT	UDP-N-acetylglucosamine:undecaprenylphosphate N-acetylglucosamine -1-phosphate transferase	Rv1302	Arabinogalactan biosynthesis
ACLS	Acetolactate synthase	(Rv3002c and Rv3003c) or Rv1820 or Rv3509c	Valine, Leucine, and Isoleucine Metabolism
ADCL	4-aminobenzoate synthase	Rv0812	Folate Metabolism
ADCS	4-amino-4-deoxychorismate synthase	Rv0013 and Rv1005c	Folate Metabolism
ADNK1	Adenosine kinase	Rv2202c	Nucleotide Salvage Pathway
ADPT	Adenine phosphoribosyltransferase	Rv2584c	Purine and Pyrimidine Biosynthesis
ADSL1r	Adenylsuccinate lyase	Rv0777	Purine and Pyrimidine Biosynthesis
ADSL2r	Adenylosuccinate lyase	Rv0777	Purine and Pyrimidine Biosynthesis
ADSS	Adenylosuccinate synthase	Rv0357c	Purine and Pyrimidine Biosynthesis
AFTA	Arabinofuranosyl transferase (M tb)	Rv3792	Arabinogalactan biosynthesis
AGPAT160	1-hexadecanoyl-sn-glycerol 3-phosphate O-acyltransferase (n-C16:0)	Rv2182c or Rv2483c	Glycerophospholipid metabolism
AGPAT160190	AGPAT160190	Rv2182c or Rv2483c	Glycerophospholipid metabolism
AGPAT190	AGPAT190	Rv2483c or Rv2182c	Glycerophospholipid metabolism
AHC	Adenosylhomocysteinase	Rv3248c	Cysteine and methionine metabolism
AHMMPS	4 amino 5 hydroxymethyl 2 methylpyrimidine synthetase	Rv0423c	Cofactor and Prosthetic Group Biosynthesis
AICART	Phosphoribosylaminoimidazolecarboxamide formyltransferase	Rv0957	Purine and Pyrimidine Biosynthesis
AIRCr	Phosphoribosylaminoimidazole carboxylase	Rv3275c and Rv3276c	Purine and Pyrimidine Biosynthesis
ALAALAr	D-alanine-D-alanine ligase (reversible)	Rv2981c	Arabinogalactan biosynthesis
ALAR	Alanine racemase	Rv3423c	Arabinogalactan biosynthesis
ANPRT	Anthranilate phosphoribosyltransferase	Rv2192c	Tyrosine, Tryptophan, and Phenylalanine Metabolism
ANS	Anthranilate synthase	Rv1609	Tyrosine, Tryptophan, and Phenylalanine Metabolism
APRAUR	5-amino-6-(5-phosphoribosylamino)uracil reductase	Rv2671 or Rv1409	Riboflavin Metabolism
ARGSL	Argininosuccinate lyase	Rv1659	Alanine, Aspartate, and Glutamate Metabolism
ARGSS	Argininosuccinate synthase	Rv1658	Alanine, Aspartate, and Glutamate Metabolism
ASAD	Aspartate-semialdehyde dehydrogenase	Rv3708c	Glycolysis/Gluconeogenesis
ASPCT	Aspartate carbamoyltransferase	Rv1380	Purine and Pyrimidine Biosynthesis
ASPK	Aspartate kinase	Rv3709c	Glycolysis/Gluconeogenesis
ATPPRT	ATP phosphoribosyltransferase	Rv2121c	Histidine Metabolism
biomass			Biomass and maintenance functions
BKDA2	BKDA2	Rv2497c and Rv2496c	Lipid metabolism
BKDC	BKDC	Rv2495c	Lipid metabolism
CBPS	Carbamoyl-phosphate synthase (glutamine-hydrolysing)	Rv1383 and Rv1384	Purine and Pyrimidine Biosynthesis
CDPMEK	4-(cytidine 5'-diphospho)-2-C-methyl-D-erythritol kinase	Rv1011	Polyprenyl Metabolism
CDPPT160190	CDP diacylglycerol inositon 3-phosphatidyltransferase	Rv2612c	Glycerophospholipid metabolism
CHORM	Chorismate mutase	Rv1885c or Rv0948c	Tyrosine, Tryptophan, and Phenylalanine Metabolism
CHORS	Chorismate synthase	Rv2540c	Tyrosine, Tryptophan, and Phenylalanine Metabolism
CHRPL	Chorismate pyruvate lyase	Rv2949c	Membrane Metabolism
CIGAMS	Cys-1D-myo-inositol 2-deoxy-D-glucopyranoside synthase	Rv2130c	Redox Metabolism
CLPNS160190	CLPNS160190	Rv1822	Glycerophospholipid metabolism
CMCBTFL	CMCBTFL	Rv2895c and Rv1348 and Rv1349	Redox Metabolism
CMCBTFU	CMCBTFU	Rv2895c and Rv1348 and Rv1349	Redox Metabolism
CPPPGO	Coproporphyrinogen oxidase (O2 required)	Rv2388c	Cofactor and Prosthetic Group Biosynthesis
CTPS1	CTP synthase NH3	Rv1699	Purine and Pyrimidine Biosynthesis
CYTK1	Cytidylate kinase (CMP)	Rv1712	Purine and Pyrimidine Biosynthesis
DADK	Deoxyadenylate kinase		Nucleotide Salvage Pathway
DAPDC	Diaminopimelate decarboxylase	Rv1293	Threonine and Lysine Metabolism
DAPE	Diaminopimelate epimerase	Rv2726c	Threonine and Lysine Metabolism
DASYN160	CDP-diacylglycerol synthetase (n-C16:0)	Rv2881c	Glycerophospholipid metabolism
DASYN160190	CDP-diacylglycerol synthetase (C16:0, C19:0)	Rv2881c	Glycerophospholipid metabolism
DASYN190190	DASYN190190	Rv2881c	Glycerophospholipid metabolism
DB4PS	3,4-Dihydroxy-2-butanone-4-phosphate synthase	Rv1940	Cofactor and Prosthetic Group Biosynthesis
DCPDPP	DCPDPP	Rv3807c	Arabinogalactan biosynthesis
DCPE	Decaprenylphosphoryl ribose, arabinofuranose isomerization	Rv3790 and Rv3791	Arabinogalactan biosynthesis
DCPT	Phosphoribose transferase (undecaprenyl phosphate)	Rv3806c	Arabinogalactan biosynthesis
DDPA	3-deoxy-D-arabino-heptulosonate 7-phosphate synthetase	Rv2178c	Tyrosine, Tryptophan, and Phenylalanine Metabolism
DHAD1	Dihydroxy-acid dehydratase (2,3-dihydroxy-3-methylbutanoate)	Rv0189c	Valine, Leucine, and Isoleucine Metabolism
DHAD2	Dihydroxy-acid dehydratase (2,3-dihydroxy-3-methylpentanoate)	Rv0189c	Valine, Leucine, and Isoleucine Metabolism
DHDPRy	Dihydrodipicolinate reductase (NADPH)	Rv2773c	Threonine and Lysine Metabolism
DHDPS	Dihydrodipicolinate synthase	Rv2753c	Threonine and Lysine Metabolism
DHFS	Dihydrofolate synthase	Rv2447c	Folate Metabolism
DHNAOT	1,4-dihydroxy-2-naphthoate octaprenyltransferase	Rv0534c	Cofactor and Prosthetic Group Biosynthesis
DHNPA2	Dihydroneopterin aldolase reversible	Rv3607c	Folate Metabolism
DHORD2	Dihydoorotic acid dehydrogenase (quinone8)	Rv2139	Purine and Pyrimidine Biosynthesis
DHORTS	Dihydroorotase	Rv1381	Purine and Pyrimidine Biosynthesis
DHPPDA	Diaminohydroxyphosphoribosylaminopyrimidine deaminase	Rv1409	Riboflavin Metabolism
DHPS2	Dihydropteroate synthase	Rv3608c or Rv1207	Folate Metabolism
DHQD	3-dehydroquinate dehydratase, irreversible	Rv2537c	Tyrosine, Tryptophan, and Phenylalanine Metabolism
DHQS	3-dehydroquinate synthase	Rv2538c	Tyrosine, Tryptophan, and Phenylalanine Metabolism
DMATT	Dimethylallyltranstransferase	Rv3398c or Rv3383c or Rv2173	Cofactor and Prosthetic Group Biosynthesis
DNMPPA	Dihydroneopterin monophosphate dephosphorylase		Folate Metabolism
DNTPPA	Dihydroneopterin triphosphate pyrophosphatase		Folate Metabolism
DPCOAK	Dephospho-CoA kinase	Rv1631	Pantothenate and CoA Metabolism
DPR	2-dehydropantoate 2-reductase	Rv2573	Pantothenate and CoA Metabolism
DTMPK	DTMP kinase	Rv3247c	Purine and Pyrimidine Biosynthesis
DXPRIi	1-deoxy-D-xylulose reductoisomerase	Rv2870c	Polyprenyl Metabolism
DXPS	1-deoxy-D-xylulose 5-phosphate synthase	Rv3379c or Rv2682c	Polyprenyl Metabolism
ECOAH12	3-hydroxyacyl-CoA dehydratase (3-hydroxyisobutyryl-CoA) (mitochondria)	Rv1070c or Rv0905 or Rv2486 or Rv1472 or Rv3774	Valine, Leucine, and Isoleucine Metabolism
EMB	EMB	Rv3794 and Rv3795 and Rv3793 and Rv2673 and Rv3805c	Arabinogalactan biosynthesis
EX_4hba	4-Hydroxy-benzyl alcohol exchange		Extracellular exchange
EX_fe3	Fe3+ exchange		Extracellular exchange
EX_pi	Phosphate exchange		Extracellular exchange
FACOALPHDCA	FACOALPHDCA		Membrane Metabolism
FADE233	R02661	Rv3140	Lipid metabolism
FAMPL1	Fatty Acid Ligase AMP (mycolic acid)	Rv3801c	Mycolic Acid Biosynthesis
FAMPL2	FAMPL2	Rv3801c	Mycolic Acid Biosynthesis
FAMPL3	FAMPL3	Rv3801c	Mycolic Acid Biosynthesis
FAMPL4	FAMPL4	Rv3801c	Mycolic Acid Biosynthesis
FAMPL5	Fatty Acid Ligase AMP (mycolic acid)	Rv3801c	Mycolic Acid Biosynthesis
FAS100	Fatty acid synthase n C100	Rv1350 and Rv2524c and Rv1484 and Rv2947c	Fatty Acid Metabolism
FAS120	Fatty acid synthase n C120	Rv1350 and Rv2524c and Rv1484 and Rv2947c	Fatty Acid Metabolism
FAS140	Fatty acid synthase n C140	Rv0533c or (Rv1350 and Rv2524c and Rv1484 and Rv2947c)	Fatty Acid Metabolism
FAS200	FAS200	Rv1350 and Rv2524c and Rv1484 and Rv2947c	Fatty Acid Metabolism
FAS240_L	Fatty acid synthase n C240 lumped reaction	Rv1350 and Rv2524c and Rv1484 and Rv2947c	Fatty Acid Metabolism
FAS260	Fatty acid synthase n C260	Rv1350 and Rv2524c and Rv1484 and Rv2947c	Fatty Acid Metabolism
FAS80_L	Fatty acid synthase n C80 lumped reaction	Rv1350 and Rv2524c and Rv1484 and Rv2947c	Fatty Acid Metabolism
FASm1601	FASm1601	Rv1663 or Rv1662	Membrane Metabolism
FASm180	FASm180	Rv1663 or Rv1662	Fatty Acid Metabolism
FASm1801	FASm1801	Rv1663 or Rv1662	Membrane Metabolism
FASm2001	FASm2001	Rv1663 or Rv1662	Membrane Metabolism
FASm2002	FASm2002	Rv1663 or Rv1662	Fatty Acid Metabolism
FASm220	FASm220	Rv2940c	Membrane Metabolism
FASm2201	FASm2201	Rv2940c	Membrane Metabolism
FASm2202	FASm2202	Rv2940c	Fatty Acid Metabolism
FASm2401	FASm2401	Rv2940c	Membrane Metabolism
FASm2402	FASm2402	Rv2940c	Fatty Acid Metabolism
FASm2601	FASm2601	Rv2940c	Membrane Metabolism
FASm2602	FASm2602	Rv2940c	Membrane Metabolism
FASm2801	FASm2801	Rv2940c	Membrane Metabolism
FASm2802	FASm2802	Rv2940c	Membrane Metabolism
FASm300	FASm300	Rv2940c	Membrane Metabolism
FASm320	FASm320	Rv2940c	Membrane Metabolism
FASm340	FASm340	Rv2940c	Membrane Metabolism
FASPHDCA	FASPHDCA		Membrane Metabolism
FBA	Fructose-bisphosphate aldolase	Rv0363c	Glycolysis/Gluconeogenesis
FBP	Fructose-bisphosphatase	Rv1099c or Rv2131c	Glycolysis/Gluconeogenesis
FCLT	Ferrochelatase	Rv1485	Cofactor and Prosthetic Group Biosynthesis
FE3Ri	Fe(III) reduction		Redox Metabolism
FMNAT	FMN adenylyltransferase	Rv2786c	Riboflavin Metabolism
FRD	FRD	(Rv3318 and Rv3319 and Rv3316 and Rv3317) or (Rv1552 and Rv1553 and Rv1554 and Rv1555)	Citric Acid Cycle
FRTT	Farnesyltranstransferase	Rv3398c or Rv2173	Polyprenyl Metabolism
G16MTM1	Glycolipid 1,6-alpha-D-mannosyltransferase	Rv2610c	Fatty Acid Metabolism
G16MTM10	G16MTM10	Rv1500	Fatty Acid Metabolism
G16MTM4	G16MTM4		Fatty Acid Metabolism
G16MTM5	G16MTM5		Fatty Acid Metabolism
G16MTM6	G16MTM6	Rv2188c	Fatty Acid Metabolism
G16MTM7	G16MTM7		Fatty Acid Metabolism
G16MTM8	G16MTM8		Fatty Acid Metabolism
G16MTM9	G16MTM9	Rv1159	Fatty Acid Metabolism
G1PTT	Glucose-1-phosphate thymidylyltransferase	Rv0334	Arabinogalactan biosynthesis
G1SATi	Glutamate-1-semialdehyde aminotransferase	Rv0524	Cofactor and Prosthetic Group Biosynthesis
G3PAT190	G3PAT190	Rv2482c or Rv1551	Glycerophospholipid metabolism
GALFT	Galactofuranose transferse (M tb)	Rv3808c and Rv3782	Arabinogalactan biosynthesis
GARFT	Phosphoribosylglycinamide formyltransferase	Rv0956	Purine and Pyrimidine Biosynthesis
GCALDD	Glycolaldehyde dehydrogenase		Glyoxylate Metabolism
GF6PTAr	Glutamine-fructose-6-phosphate transaminase	Rv3436c	Alanine, Aspartate, and Glutamate Metabolism
GGTT	Geranylgeranyltranstransferase	Rv3398c	Lipid metabolism
GK1	Guanylate kinase (GMP:ATP)	Rv1389	Purine and Pyrimidine Biosynthesis
GLGB	MNXR80417	Rv1326c and Rv3031	Starch and sucrose metabolism
GLNS	Glutamine synthetase	Rv2220 or Rv2222c or Rv1878 or Rv2860c	Alanine, Aspartate, and Glutamate Metabolism
GLUPRT	Glutamine phosphoribosyldiphosphate amidotransferase	Rv0808	Purine and Pyrimidine Biosynthesis
GLUR	Glutamate racemase	Rv1338	Alanine, Aspartate, and Glutamate Metabolism
GLYCTO2	Glycolate oxidase	Rv1257c	Glyoxylate Metabolism
GMPS2	GMP synthase	Rv3396c	Purine and Pyrimidine Biosynthesis
GMT1	GMT1	Rv2051c	Membrane Metabolism
GRTT	Geranyltranstransferase	Rv1086	Polyprenyl Metabolism
GSEALD	GSEALD		Cofactor and Prosthetic Group Biosynthesis
GTPCI	GTP cyclohydrolase I	Rv3609c	Folate Metabolism
GTPCII	GTP cyclohydrolase II	Rv1415 or Rv1940	Riboflavin Metabolism
HCO3E	HCO3 equilibration reaction	Rv3588c or Rv1284 or Rv3273	Miscellaneous
HDECH			Fatty Acid Metabolism
HEMEAS_1	Heme A synthase	Rv2194 and Rv2195 and Rv2196 and Rv1456c and Rv3029c and Rv3028c and Rv2200c and Rv3043c and Rv2193 and Rv1623c and Rv1622c	Cofactor and Prosthetic Group Biosynthesis
HEMEOS	Heme O synthase	Rv1451	Cofactor and Prosthetic Group Biosynthesis
HEXTT	Trans-hexaprenyltranstransferase	Rv0562	Lipid metabolism
HISTD	Histidinol dehydrogenase	Rv1599	Histidine Metabolism
HISTP	Histidinol-phosphatase	Rv1601	Histidine Metabolism
HMBS	Hydroxymethylbilane synthase	Rv0510	Cofactor and Prosthetic Group Biosynthesis
HMPK1	Hydroxymethylpyrimidine kinase (ATP)	Rv0422c	Cofactor and Prosthetic Group Biosynthesis
HPPK2	6-hydroxymethyl-dihydropterin pyrophosphokinase	Rv3606c	Folate Metabolism
HSDy	Homoserine dehydrogenase (NADPH)	Rv1294	Glycolysis/Gluconeogenesis
HSTPT	Histidinol-phosphate transaminase	Rv3772 or Rv1600	Histidine Metabolism
ICHORSi	Isochorismate synthase	Rv3215	Oxidative Phosphorylation
IG3PS	Imidazole-glycerol-3-phosphate synthase	Rv1602 and Rv1605	Histidine Metabolism
IGAMD	1D-myo-inositol 2-Acetamido-2-deoxy-D-glucopyranoside deacetylase	Rv1170	Sulfur metabolism
IGPDH	Imidazoleglycerol-phosphate dehydratase	Rv1601	Histidine Metabolism
IGPS	Indole-3-glycerol-phosphate synthase	Rv1611	Tyrosine, Tryptophan, and Phenylalanine Metabolism
ILETA	Isoleucine transaminase	Rv2210c	Valine, Leucine, and Isoleucine Metabolism
IMPC	IMP cyclohydrolase	Rv0957	Purine and Pyrimidine Biosynthesis
IMPD	IMP dehydrogenase	Rv3411c and Rv3410c and Rv1843c	Purine and Pyrimidine Biosynthesis
INO1	1D-myo-inositol-3-phosphate lyase (isomerizing)	Rv0046c	Inositol phosphate metabolism
INSH	Inosine hydrolase	Rv3393	Purine and Pyrimidine Biosynthesis
IPDDI	Isopentenyl-diphosphate D-isomerase	Rv1745c	Polyprenyl Metabolism
IPDPS	1-hydroxy-2-methyl-2-(E)-butenyl 4-diphosphate reductase (ipdp)	Rv3382c	Polyprenyl Metabolism
IPDPUDCT		Rv2361c	Polyprenyl Metabolism
IPMD	3-isopropylmalate dehydrogenase	Rv2995c	Valine, Leucine, and Isoleucine Metabolism
IPPMIa	3-isopropylmalate dehydratase	Rv2988c and Rv2987c	Valine, Leucine, and Isoleucine Metabolism
IPPMIb	2-isopropylmalate hydratase	Rv2988c and Rv2987c	Valine, Leucine, and Isoleucine Metabolism
IPPS	2-isopropylmalate synthase	Rv3710	Valine, Leucine, and Isoleucine Metabolism
ISCS	ISCS	Rv3025c or Rv1464	Cofactor and Prosthetic Group Biosynthesis
KARA1i	Ketol-acid reductoisomerase (2,3-dihydroxy-3-methylbutanoate)	Rv3001c	Valine, Leucine, and Isoleucine Metabolism
KARA2i	Ketol-acid reductoisomerase (2-Acetolactate)	Rv3001c	Valine, Leucine, and Isoleucine Metabolism
LEUTA	Leucine transaminase	Rv2210c	Valine, Leucine, and Isoleucine Metabolism
MAN1PT2	Mannose-1-phosphate guanylyltransferase (GDP)	Rv3264c	Fructose and mannose metabolism
MAN6PI	Mannose-6-phosphate isomerase	Rv3255c	Fructose and mannose metabolism
MANAT1	MANAT1	Rv2611c	Fatty Acid Metabolism
MANAT2	MANAT2	Rv2611c	Fatty Acid Metabolism
MANAT3	MANAT3		Fatty Acid Metabolism
MAS3	MAS3	Rv2940c	Lipid metabolism
MCOATA	Malonyl-CoA-ACP transacylase	Rv2243	Fatty Acid Metabolism
MECDPS	2-C-methyl-D-erythritol 2,4-cyclodiphosphate synthase	Rv3581c	Polyprenyl Metabolism
MEPCT	2-C-methyl-D-erythritol 4-phosphate cytidylyltransferase	Rv3582c	Polyprenyl Metabolism
METAT	Methionine adenosyltransferase	Rv1392	Cysteine and methionine metabolism
METS	Methionine synthase	Rv2124c and Rv1133c	Cysteine and methionine metabolism
MI1PP	Myo-inositol 1-phosphatase	Rv1604 or Rv2131c or Rv2701c	Inositol phosphate metabolism
MI1PS	Myo Inositol 1 phosphate synthase	Rv0046c	Inositol phosphate metabolism
MMSAD1	Methylmalonate semialdehyde dehydrogenase	Rv0753c	Alternate Carbon Metabolism
MN6PP	Mannose 6-phosphate phosphatase		Alternate Carbon Metabolism
MOHMT	3-methyl-2-oxobutanoate hydroxymethyltransferase	Rv2225	Pantothenate and CoA Metabolism
MSHS	Mycothiol synthase	Rv0819	Sulfur metabolism
MTHFC	Methenyltetrahydrofolate cyclohydrolase	Rv3356c	Folate Metabolism
MTHFD	Methylenetetrahydrofolate dehydrogenase (NADP)	Rv3356c	Folate Metabolism
MTHFR2	5,10-methylenetetrahydrofolate reductase (NADH)		Folate Metabolism
MYC1CYC1	MYC1CYC1	Rv0470c	Mycolic Acid Biosynthesis
MYC1CYC2	MYC1CYC2	Rv0470c	Mycolic Acid Biosynthesis
MYC1CYC3	MYC1CYC3	Rv0470c	Mycolic Acid Biosynthesis
MYC1CYC4	MYC1CYC4	Rv0503c or Rv0644c	Mycolic Acid Biosynthesis
MYC1CYC5	Mycolic Acid Cyclopropanation	Rv0644c	Mycolic Acid Biosynthesis
MYC1M1	MYC1M1	Rv0644c or Rv0642c or Rv0645c or Rv0503c	Mycolic Acid Biosynthesis
MYC1M2	MYC1M2	Rv0644c or Rv0642c or Rv0503c or Rv0645c	Mycolic Acid Biosynthesis
MYC2CYC1	MYC2CYC1	Rv0644c	Mycolic Acid Biosynthesis
MYC2CYC2	MYC2CYC2	Rv0644c	Mycolic Acid Biosynthesis
MYC2CYC3	MYC2CYC3	Rv0644c	Mycolic Acid Biosynthesis
MYCOE	MYCOE		Mycolic acid pathway
MYCON1	Mycolic Acid Condensation	Rv3800c	Mycolic Acid Biosynthesis
MYCON2	MYCON2	Rv3800c	Mycolic Acid Biosynthesis
MYCON3	MYCON3	Rv3800c	Mycolic Acid Biosynthesis
MYCON4	MYCON4	Rv3800c	Mycolic Acid Biosynthesis
MYCON5	Mycolic Acid Condensation	Rv3800c	Mycolic Acid Biosynthesis
MYCOPP	MNXR90581	Rv3802c	Mycolic acid pathway
MYCSacp50	MYCSacp50	(Rv1483 and Rv2245 and Rv2246) or (Rv0098 and Rv2245 and Rv2246)	Mycolic Acid Biosynthesis
MYCSacp56	MYCSacp56	(Rv1483 and Rv2245 and Rv2246) or (Rv0098 and Rv2245 and Rv2246)	Mycolic Acid Biosynthesis
MYCSacp58	MYCSacp58	(Rv1483 and Rv2245 and Rv2246) or (Rv0098 and Rv2245 and Rv2246)	Mycolic Acid Biosynthesis
NADK	NAD kinase	Rv1695	Pantothenate and CoA Metabolism
NADS2	Nicotinate-mononucleotide adenylyltransferase	Rv2438c	Alanine, Aspartate, and Glutamate Metabolism
NAGINS	MNXR21171		Redox Metabolism
NAGINSP	MNXR61204	Rv0486	Inositol phosphate metabolism
NDPK3	Nucleoside-diphosphate kinase (ATP:CDP)	Rv2445c	Purine and Pyrimidine Biosynthesis
NDPK4	Nucleoside-diphosphate kinase (ATP:dTDP)	Rv2445c	Purine and Pyrimidine Biosynthesis
NDPK5	Nucleoside-diphosphate kinase (ATP:dGDP)	Rv2445c	Purine and Pyrimidine Biosynthesis
NDPK7	Nucleoside-diphosphate kinase (ATP:dCDP)	Rv2445c	Purine and Pyrimidine Biosynthesis
NDPK8	Nucleoside-diphosphate kinase (ATP:dADP)	Rv2445c	Purine and Pyrimidine Biosynthesis
NNAT	Nicotinate-nucleotide adenylyltransferase	Rv2421c	Pantothenate and CoA Metabolism
NNDPR	Nicotinate-nucleotide diphosphorylase (carboxylating)	Rv1596	Pantothenate and CoA Metabolism
NPHS	Naphthoate synthase	Rv0548c	Cofactor and Prosthetic Group Biosynthesis
O16RHAT	Rhamnosyltransferase (LPS O16 antigen biosynthesis)	Rv3265c and Rv1525	Arabinogalactan biosynthesis
OCBT	Ornithine carbamoyltransferase	Rv1656	Arginine and Proline Metabolism
OMCDC	2-Oxo-4-methyl-3-carboxypentanoate decarboxylation		Valine, Leucine, and Isoleucine Metabolism
OMPDC	Orotidine-5'-phosphate decarboxylase	Rv1385	Purine and Pyrimidine Biosynthesis
OPP	R05611		Lipid metabolism
ORPT	Orotate phosphoribosyltransferase	Rv0382c	Purine and Pyrimidine Biosynthesis
PANTS	Pantothenate synthase	Rv3602c	Pantothenate and CoA Metabolism
PAPPT1	Phospho N acetylmuramoyl pentapeptide transferase alpha glutamate	Rv2156c	Peptidoglycan Metabolism
PAPPT2	Phospho-N-acetylmuramoyl-pentapeptide-transferase (gamma-glutamate)	Rv2156c	Peptidoglycan Metabolism
PAPPT3	Phospho-N-acetylmuramoyl-pentapeptide-transferase (meso-2,6-diaminopimelate)	Rv2156c	Peptidoglycan Metabolism
PAPR	Phosphoadenylyl-sulfate reductase (thioredoxin)	Rv2392	Other Amino Acid Metabolism
PATS	PATS		Fatty Acid Metabolism
PDHc	Pyruvate dehydrogenase (dihydrolipoamide dehydrogenase) reversible	Rv0462 or Rv0843	Citric Acid Cycle
PGI	Glucose-6-phosphate isomerase	Rv0946c	Glycolysis/Gluconeogenesis
PGPP160	Phosphatidylglycerol phosphate phosphatase (n-C16:0)		Membrane Metabolism
PGPP160190	Phosphatidylglycerol phosphate phosphatase (C16:0, C19:0)		Membrane Metabolism
PGPP190	PGPP190		Membrane Metabolism
PGPPT3	PGPPT3	Rv2156c	Peptidoglycan Metabolism
PGSA160	Phosphatidylglycerol synthase (n-C16:0)	Rv1822 or Rv2746c	Glycerophospholipid metabolism
PGSA160190	Phosphatidylglycerol synthase (C16:0,C19:0)	Rv2746c	Glycerophospholipid metabolism
PGSA190	PGSA190	Rv2746c or Rv1822	Glycerophospholipid metabolism
PHDCATA	PHDCATA		Fatty Acid Metabolism
PHETA1	Phenylalanine transaminase	Rv3565 or Rv0337c	Other Amino Acid Metabolism
PIabc	Phosphate transport via ABC system	(Rv0934 and Rv0936 and Rv0935 and Rv0933) or (Rv0932c and Rv0930 and Rv0929 and Rv0933) or (Rv0928 and Rv0930 and Rv0933) or Rv0545c or Rv2281 or Rv0820 or (Rv0935 and Rv0930 and Rv0933 and Rv0936 and Rv0929)	Transport
PKS2	PKS2	Rv3825c	Lipid metabolism
PMANM	Phosphomannomutase	Rv3257c or Rv3308	Fructose and mannose metabolism
PMDPHT	Pyrimidine phosphatase		Cofactor and Prosthetic Group Biosynthesis
PMPK	Phosphomethylpyrimidine kinase	Rv0422c	Thiamine Metabolism
PNTK	Pantothenate kinase	Rv1092c	Pantothenate and CoA Metabolism
PPBNGS	Porphobilinogen synthase	Rv0512	Cofactor and Prosthetic Group Biosynthesis
PPCDC	Phosphopantothenoylcysteine decarboxylase	Rv1391	Pantothenate and CoA Metabolism
PPCOAC	Propionyl-CoA carboxylase	Rv3285 and Rv3280 and Rv3281	Propanoate metabolism
PPGKr	Glucose-6-phosphate phosphatase	Rv2702	Glycolysis/Gluconeogenesis
PPM1	MNXR76028	Rv2051c	Mycolic acid pathway
PPNCL3	4'-Phosphopantothenate:L-cysteine ligase	Rv1391	Cofactor and Prosthetic Group Biosynthesis
PPND	Prephenate dehydrogenase	Rv3754	Tyrosine, Tryptophan, and Phenylalanine Metabolism
PPNDH	Prephenate dehydratase	Rv3838c	Tyrosine, Tryptophan, and Phenylalanine Metabolism
PPPGO	Protoporphyrinogen oxidase (aerobic)	Rv2677c	Cofactor and Prosthetic Group Biosynthesis
PPTGS_TB1	PPTGS TB1	Rv2163c and Rv3627c	Peptidoglycan Metabolism
PPTGS_TB2	PPTGS TB2	Rv2163c and Rv3627c	Peptidoglycan Metabolism
PPTTm	Trans pentaprenyltranstransferase		Lipid metabolism
PRAGSr	Phosphoribosylglycinamide synthase	Rv0772	Purine and Pyrimidine Biosynthesis
PRAIi	Phosphoribosylanthranilate isomerase (irreversible)	Rv1603	Histidine Metabolism
PRAIS	Phosphoribosylaminoimidazole synthase	Rv0809	Purine and Pyrimidine Biosynthesis
PRAMPC	Phosphoribosyl-AMP cyclohydrolase	Rv1606	Histidine Metabolism
PRASCS	Phosphoribosylaminoimidazolesuccinocarboxamide synthase	Rv0780	Purine and Pyrimidine Biosynthesis
PRATPP	Phosphoribosyl-ATP pyrophosphatase	Rv2122c	Histidine Metabolism
PRFGS	Phosphoribosylformylglycinamidine synthase	Rv0803 and Rv0788	Purine and Pyrimidine Biosynthesis
PRMICIi	1-(5-phosphoribosyl)-5-[(5-phosphoribosylamino)methylideneamino)imidazole-4-carboxamide isomerase	Rv1603	Histidine Metabolism
PRPPS	Phosphoribosylpyrophosphate synthetase	Rv1017c	Pentose Phosphate Pathway
PSCVT	3-phosphoshikimate 1-carboxyvinyltransferase	Rv3227	Tyrosine, Tryptophan, and Phenylalanine Metabolism
PSD160	Phosphatidylserine decarboxylase (n-C16:0)	Rv0437c	Glycerophospholipid metabolism
PSSA160	Phosphatidylserine syntase (n-C16:0)	Rv0436c	Glycerophospholipid metabolism
PTPATi	Pantetheine-phosphate adenylyltransferase	Rv2965c	Pantothenate and CoA Metabolism
PUNP1	Purine-nucleoside phosphorylase (Adenosine)	Rv3307	Purine and Pyrimidine Biosynthesis
PUNP5	Purine-nucleoside phosphorylase (Inosine)	Rv3307	Purine and Pyrimidine Biosynthesis
QULNS	Quinolinate synthase	Rv1594	Pantothenate and CoA Metabolism
RBFK	Riboflavin kinase	Rv2786c	Riboflavin Metabolism
RBFSa	Riboflavin synthase	Rv1416	Riboflavin Metabolism
RBFSb	Riboflavin synthase	Rv1412	Riboflavin Metabolism
RNDR1	Ribonucleoside-diphosphate reductase (ADP)	(Rv3051c and Rv3048c) or (Rv0570 and Rv1981c)	Purine and Pyrimidine Biosynthesis
RNDR2	Ribonucleoside-diphosphate reductase (GDP)	Rv3051c and Rv3048c	Purine and Pyrimidine Biosynthesis
RNDR3	Ribonucleoside-diphosphate reductase (CDP)	Rv3051c and Rv3048c	Purine and Pyrimidine Biosynthesis
RNDR4	Ribonucleoside-diphosphate reductase (UDP)	(Rv3051c and Rv3048c) or (Rv0570 and Rv1981c)	Purine and Pyrimidine Biosynthesis
RPE	Ribulose 5-phosphate 3-epimerase	Rv1408	Pentose Phosphate Pathway
RPI	Ribose-5-phosphate isomerase	Rv2465c	Pentose Phosphate Pathway
SDPDS	Succinyl-diaminopimelate desuccinylase	Rv1202	Threonine and Lysine Metabolism
SDPTA	Succinyldiaminopimelate transaminase	Rv1655 or Rv0858c	Threonine and Lysine Metabolism
SEPHCHCS	2-succinyl-5-enolpyruvyl-6-hydroxy-3-cyclohexene-1-carboxylate synthase	Rv0555	Cofactor and Prosthetic Group Biosynthesis
SHCHCS3	2-succinyl-6-hydroxy-2,4-cyclohexadiene 1-carboxylate synthase	Rv0555	Cofactor and Prosthetic Group Biosynthesis
SHCHD2	Sirohydrochlorin dehydrogenase (NAD)	Rv2847c	Cofactor and Prosthetic Group Biosynthesis
SHCHF	Sirohydrochlorin ferrochelatase	Rv2393 or Rv2847c	Cofactor and Prosthetic Group Biosynthesis
SHK3Dr	Shikimate dehydrogenase	Rv2552c	Tyrosine, Tryptophan, and Phenylalanine Metabolism
SHKK	Shikimate kinase	Rv2539c	Tyrosine, Tryptophan, and Phenylalanine Metabolism
SUCBZL	O-succinylbenzoate-CoA ligase	Rv0542c and Rv0553	Cofactor and Prosthetic Group Biosynthesis
SUCBZS	O-succinylbenzoate-CoA synthase		Cofactor and Prosthetic Group Biosynthesis
TALA	Transaldolase	Rv1448c	Pentose Phosphate Pathway
TATS	TATS		Membrane Metabolism
TDMS1	TDMS1		Fatty Acid Metabolism
TDMS2	TDMS2		Fatty Acid Metabolism
TDMS3	TDMS3		Fatty Acid Metabolism
TDMS4	TDMS4		Fatty Acid Metabolism
TDPDRE	DTDP-4-dehydrorhamnose 3,5-epimerase	Rv3465	Arabinogalactan biosynthesis
TDPDRR	DTDP-4-dehydrorhamnose reductase	Rv3266c	Arabinogalactan biosynthesis
TDPGDH	DTDPglucose 4,6-dehydratase	Rv3464 and (Rv3468c or Rv3784)	Arabinogalactan biosynthesis
THDPS	Tetrahydrodipicolinate succinylase	Rv1201c	Threonine and Lysine Metabolism
THZPSN	Thiazole phosphate synthesis	Rv0417	Alternate Carbon Metabolism
TKT1	Transketolase	Rv1449c	Pentose Phosphate Pathway
TKT2	Transketolase	Rv1449c	Pentose Phosphate Pathway
TMHAS1	TMHAS1		Fatty Acid Metabolism
TMHAS2	TMHAS2		Fatty Acid Metabolism
TMHAS3	TMHAS3		Fatty Acid Metabolism
TMHAS4	TMHAS4		Fatty Acid Metabolism
TMPKr	Thiamine-phosphate kinase	Rv2977c	Thiamine Metabolism
TMPPP	Thiamine-phosphate diphosphorylase	Rv0414c	Thiamine Metabolism
TRESULT	Trehalose sulfotransferase	Rv1373 or Rv0295c or Rv3529c or Rv2267c	Membrane Metabolism
TRPS2	Tryptophan synthase (indole)	Rv1612 and Rv1613	Tyrosine, Tryptophan, and Phenylalanine Metabolism
TRPS3	Tryptophan synthase (indoleglycerol phosphate)	Rv1612 and Rv1613	Tyrosine, Tryptophan, and Phenylalanine Metabolism
TYRTA	Tyrosine transaminase	Rv3565 or Rv0337c	Other Amino Acid Metabolism
UAAGDS	UDP-N-acetylmuramoyl-L-alanyl-D-glutamyl-meso-2,6-diaminopimelate synthetase	Rv2158c	Peptidoglycan Metabolism
UAAGLS1	UAAGLS1		Peptidoglycan Metabolism
UAAGLS2	UDP-N-acetylmuramoyl-L-alanyl-D-glutamyl-L-lysine synthetase (gamma-glutamate)		Peptidoglycan Metabolism
UAGCVT	UDP-N-acetylglucosamine 1-carboxyvinyltransferase	Rv1315	Alternate Carbon Metabolism
UAGDP	UDP-N-acetylglucosamine diphosphorylase	Rv1018c	Alternate Carbon Metabolism
UAGPT1	UDP N acetylglucosamine N acetylmuramyl pentapeptide pyrophosphoryl undecaprenol N acetylglucosamine transferase	Rv2153c	Peptidoglycan Metabolism
UAGPT2	UDP-N-acetylglucosamine-N-acetylmuramyl-(pentapeptide)pyrophosphoryl-undecaprenol N-acetylglucosamine transferase	Rv2153c	Peptidoglycan Metabolism
UAGPT3	UDP-N-acetylglucosamine-N-acetylmuramyl-(pentapeptide)pyrophosphoryl-undecaprenol N-acetylglucosamine transferase	Rv2153c	Peptidoglycan Metabolism
UAMAGS	UDP-N-acetylmuramoyl-L-alanyl-D-glutamate synthetase	Rv2155c	Peptidoglycan Metabolism
UAMAS	UDP-N-acetylmuramoyl-L-alanine synthetase	Rv2152c	Peptidoglycan Metabolism
UAMRH	UDP-MurNAc Hydroxylase	Rv3818	Membrane Metabolism
UAPGR	UDP-N-acetylenolpyruvoylglucosamine reductase	Rv0482	Alternate Carbon Metabolism
UDCPDP	Undecaprenyl-diphosphatase	Rv2136c	Cofactor and Prosthetic Group Biosynthesis
UDPG4E	UDPglucose 4-epimerase	Rv3634c or Rv0501 or Rv0536	Nucleotide Salvage Pathway
UDPGALM	UDPgalactopyranose mutase	Rv3809c	Arabinogalactan biosynthesis
UGAGDS	UGAGDS	Rv2158c	Peptidoglycan Metabolism
UGGPT3	UGGPT3	Rv2153c	Peptidoglycan Metabolism
UGLDDS1	UDP N acetylmuramoyl L alanyl D glutamyl L lysyl D alanyl D alanine synthetase alpha glutamate	Rv2157c	Peptidoglycan Metabolism
UGLDDS2	UDP-N-acetylmuramoyl-L-alanyl-D-glutamyl-L-lysyl-D-alanyl-D-alanine synthetase (gamma-glutamate)	Rv2157c	Peptidoglycan Metabolism
UGMAGS	UGMAGS	Rv2155c	Peptidoglycan Metabolism
UGMAS	UGMAS	Rv2152c	Peptidoglycan Metabolism
UGMDDS	UDP-N-acetylmuramoyl-L-alanyl-D-glutamyl-meso-2,6-diaminopimeloyl-D-alanyl-D-alanine synthetase	Rv2157c	Peptidoglycan Metabolism
UGMDDS2	UGMDDS2	Rv2157c	Peptidoglycan Metabolism
UMPK	UMP kinase	Rv1712 and Rv2883c	Purine and Pyrimidine Biosynthesis
UPP3MT	Uroporphyrinogen methyltransferase	Rv2847c	Cofactor and Prosthetic Group Biosynthesis
UPP3S	Uroporphyrinogen-III synthase	Rv0511	Cofactor and Prosthetic Group Biosynthesis
UPPDC1	Uroporphyrinogen decarboxylase (uroporphyrinogen III)	Rv2678c	Cofactor and Prosthetic Group Biosynthesis
URIDK2r	Uridylate kinase (dUMP)		Purine and Pyrimidine Biosynthesis
FUM	Fumarase	Rv1098c	Citric Acid Cycle
CYTBD	Cytochrome oxidase bd (ubiquinol-8: 2 protons)	(Rv1622c and Rv1620c) or (Rv1622c and Rv1621c)	Redox Metabolism
PGMT	Phosphoglucomutase	Rv3068c or Rv3400	Glycolysis/Gluconeogenesis
EX_o2	O2 exchange		Extracellular exchange
O2t	O2 transport diffusion		Transport
PSP_L	Phosphoserine phosphatase (L-serine)	Rv0018c and Rv3042c and Rv0505c	Glycolysis/Gluconeogenesis
PGCD	Phosphoglycerate dehydrogenase	Rv2996c and Rv0728c	Glycolysis/Gluconeogenesis
PSERT	Phosphoserine transaminase	Rv0884c	Glycolysis/Gluconeogenesis
G1PACT	Glucosamine-1-phosphate N-acetyltransferase		Alternate Carbon Metabolism
PGAMT	Phosphoglucosamine mutase	Rv3441c	Other Amino Acid Metabolism
ALCD19y	Alcohol dehydrogenase glycerol NADP	Rv3045	Glycerolipid metabolism
ASPO6	L-aspartate oxidase	Rv1595	Alanine, Aspartate, and Glutamate Metabolism
CAT	Catalase	Rv1908c	Redox Metabolism
CYO1b	CYO1b	Rv2193 and Rv1451 and Rv3043c and Rv2200c	Oxidative Phosphorylation
GHMT2	Glycine hydroxymethyltransferase, reversible	Rv1093 or Rv0070c	Glycolysis/Gluconeogenesis
GLYALDDr	D-Glyceraldehyde dehydrogenase	Rv2858c or Rv0458	Glycerolipid metabolism
GLYCK	Glycerate kinase	Rv2205c	Glycolysis/Gluconeogenesis
L_LACD	L LACD	Rv1872c or Rv0694	Pyruvate Metabolism
NADH5	NADH dehydrogenase (ubiquinone-8 )	Rv0392c or Rv1854c	Oxidative Phosphorylation
AMYL2	MNXR87084	Rv3032 or Rv1212c	Starch and sucrose metabolism
GLGC	Glucose-1-phosphate adenylyltransferase	Rv1213	Alternate Carbon Metabolism
NDPK1	Nucleoside-diphosphate kinase (ATP:GDP)	Rv2445c	Purine and Pyrimidine Biosynthesis
PEPCK_re	Phosphoenolpyruvate carboxykinase (GTP)	Rv0211	Citric Acid Cycle
ASPTA	Aspartate transaminase	Rv0337c	Alanine, Aspartate, and Glutamate Metabolism

## Sheet: S6 - Poor target genes for Latent TB
Rv ID	Gene Name
Rv0295c	Rv0295c
Rv0542c	menE
Rv0545c	pitA
Rv1284	canA
Rv1294	thrA
Rv1304	atpB
Rv1305	atpE
Rv1307	atpH
Rv1311	atpC
Rv1380	pyrB
Rv1464	csd
Rv1611	trpC
Rv1613	trpA
Rv1872c	lldD2
Rv1908c	katG
Rv2193	ctaE
Rv2194	qcrC
Rv2195	qcrA
Rv2610c	pimA
Rv2996c	serA1
Rv3042c	serB2
Rv3048c	nrdF2
Rv3145	nuoA
Rv3465	rmlC
Rv3582c	ispD
Rv3588c	canB
Rv3805c	aftB

## Sheet: S7 - Binding affinity of top drug leads with targets
Intermolecular binding energies of Top drugs for the target using site-level approach
Protein	Binding Energy (kcal/mol))	Drug Name	DrugBank Id
Rv3515c	-10.09	Cobimetinib	DB05239
Rv3515c	-9.85	Adapalene	DB00210
Rv3515c	-9.3	Darifenacin	DB00496
Rv3515c	-8.8	Sulindac	DB00605
Rv3515c	-8.74	Methotrexate	DB00563
Rv3515c	-8.73	Lopinavir	DB01601
Rv3515c	-8.51	Nilotinib	DB04868
Rv3515c	-8.49	Viomycin	DB06827
Rv3515c	-8.12	Lasofoxifene	DB06202
Rv3515c	-8.07	Treprostinil	DB00374
Intermolecular binding energies of Top drugs for the target using sequence-level approach
Proteins	Binding Energy (kcal/mol)	Drug Name	DrugBank ID
Rv3515c	-9.85	Tivozanib	DB11800
Rv3515c	-9.16	Neratinib	DB11828
Rv3515c	-8.97	Sorafenib	DB00398
Rv3515c	-8.85	Vatalanib	DB04879
Rv3515c	-8.77	Omipalisib	DB12703
Rv3515c	-8.75	Amlexanox	DB01025
Rv3515c	-8.73	Febuxostat	DB04854
Rv3515c	-8.67	Palbociclib	DB09073
Rv3515c	-8.64	Benzthiazide	DB00562
Rv3515c	-8.51	Carprofen	DB00821
Rv3515c	-8.43	Acitretin	DB00459
Rv3515c	-8.3	Repaglinide	DB00912
Rv3515c	-8.22	Sunitinib	DB01268
Rv3515c	-8.2	Tolcapone	DB00323
Rv1994c	-6.29	Pioglitazone	DB01132
Rv1994c	-6.16	Dimethylcurcumin	DB06133
Rv1994c	-5.75	Rosiglitazone	DB00412
